# Supplementary material for: Sickness behavior in feverish children is independent of the severity of fever. An observational, multicenter study
Source: PLoS One. 2017 Mar 9;12(3):e0171670. doi: 10.1371/journal.pone.0171670 (PMC5344311; doi:10.1371/journal.pone.0171670)
Supplement: S1 File — (XLS) [file pone.0171670.s001.xls]

## Sheet: DB PLOSONE sans noms médecins
numfiche	agemonth	ci_age	ci_childwekedup	ci_parent	ci_consult	ci_nofever	ci_fevermore12h	ci_tempmore39	ci_rectaltempmore38	ci_speakfrench	ci_notincluded	ci_nochronicpatho	ci_notreatongoing	ci_nopainfulpatho	weight	diagnosticrhino	diagnosticother	natureother	rectaltemperature	paracetamol	ibuprofen	dosage	correctdosage	cantmove	playscore	distancescore	hugscore	angryscore	cryingscore	facescore	feedscore	sleepscore	sex	age5cat	age2cat	age3cat	group	dateconsult	timetofirsttemperaturecatch	timetemp_2categ	timetemp_3categ	timetoantipyretic	timeantipy_2categ	playscore2	distancescore2	hugscore2	angryscore2	cryingscore2	feedscore2
1001	12	TRUE	TRUE	TRUE	FALSE	FALSE	TRUE	TRUE	TRUE	TRUE	TRUE	TRUE	FALSE	TRUE	9.07	TRUE	FALSE		38.4	YES	NO	14.9	FALSE	FALSE	4	4	6	8	8	2	2	5	1	2	1	1	1	2011-04-04	20	1	1	4	1	0	0	0	0	0	0
1002	6	TRUE	TRUE	TRUE	FALSE	FALSE	TRUE	TRUE	TRUE	TRUE	TRUE	TRUE	FALSE	TRUE	7.18	TRUE	FALSE		38.3	YES	NO	14.6	FALSE	TRUE	4		7	7	7	2	5	4	1	1	1	1	1	2011-04-12	13	1	1	2	1	0	1	0	0	0	1
1011	10	TRUE	TRUE	TRUE	FALSE	FALSE	FALSE	TRUE	TRUE	TRUE	TRUE	TRUE	FALSE	TRUE		FALSE	FALSE		37.3				FALSE	FALSE	5	5	5	5	5	1	5	5	1	1	1	1	0	2011-04-05						1	1	1	1	1	1
1012	10	TRUE	TRUE	TRUE	FALSE	FALSE	FALSE	TRUE	TRUE	TRUE	TRUE	TRUE	FALSE	TRUE		FALSE	FALSE		37.1				FALSE	FALSE	4	4	5	6	6	1	5	5	2	1	1	1	0	2011-04-09						0	0	1	0	0	1
1013	13	TRUE	TRUE	TRUE	FALSE	FALSE	FALSE	TRUE	TRUE	TRUE	TRUE	TRUE	FALSE	TRUE		FALSE	FALSE		37.1				FALSE	FALSE	5	5	5	6	6	1	5	5	1	2	1	2	0	2011-04-26						1	1	1	0	0	1
1101	6	TRUE	TRUE	TRUE	FALSE	FALSE	TRUE	TRUE	TRUE	TRUE	TRUE	TRUE	FALSE	TRUE	8.4	TRUE	FALSE		38.5	YES	NO	17.9	FALSE	TRUE	2.5		7.5	6.5	7.5	3	4	3	2	1	1	1	1	2011-05-03	26	2	2	8	2	0	1	0	0	0	0
1102	14	TRUE	TRUE	TRUE	FALSE	FALSE	TRUE	TRUE	TRUE	TRUE	TRUE	TRUE	FALSE	TRUE	9	TRUE	FALSE		38.6	YES	NO	16.7	FALSE	FALSE	3	5	8	7	7	2	5	5	1	2	1	2	1	2011-05-04	24	1	2	4.5	1	0	1	0	0	0	1
1103	13	TRUE	TRUE	TRUE	FALSE	FALSE	TRUE	TRUE	TRUE	TRUE	TRUE	TRUE	FALSE	TRUE	9.61	TRUE	FALSE		38.4	YES	NO	15.6	FALSE	FALSE	4	5	7	7	10	2	5	5	2	2	1	2	1	2011-05-09	20	1	1	4.5	1	0	1	0	0	0	1
1104	15	TRUE	TRUE	TRUE	FALSE	FALSE	TRUE	TRUE	TRUE	TRUE	TRUE	TRUE	FALSE	TRUE	9.98	TRUE	FALSE		40	YES	NO	15	FALSE	FALSE	1.5	2.5	7.5	7.5	7.5	5	4.5	7.5	1	2	1	2	1	2011-05-24	20	1	1	3	1	0	0	0	0	0	0
1105	17	TRUE	TRUE	TRUE	FALSE	FALSE	TRUE	TRUE	TRUE	TRUE	TRUE	TRUE	FALSE	TRUE	12	TRUE	FALSE		39.1	YES	NO	12.5	FALSE	FALSE	5	5	6.5	6.5	6.5	1	4.5	5	2	2	1	2	1	2011-05-24	13	1	1	5.5	1	1	1	0	0	0	0
1106	12	TRUE	TRUE	TRUE	FALSE	FALSE	TRUE	TRUE	TRUE	TRUE	TRUE	TRUE	FALSE	TRUE	10.3	TRUE	FALSE		38.7	YES	NO	14.6	FALSE	FALSE	2	2.5	8.5	6.5	8.5	2	2	9.5	1	2	1	1	1	2011-05-25	17	1	1	2	1	0	0	0	0	0	0
1107	12	TRUE	TRUE	TRUE	FALSE	FALSE	TRUE	TRUE	TRUE	TRUE	TRUE	TRUE	FALSE	TRUE	8.35	TRUE	FALSE		38.6	YES	NO	12	FALSE	FALSE	2	2	8	10	9	2	2	1	2	2	1	1	1	2011-06-06	27	2	2	8	2	0	0	0	0	0	0
1108	6	TRUE	TRUE	TRUE	FALSE	FALSE	TRUE	TRUE	TRUE	TRUE	TRUE	TRUE	FALSE	TRUE	6.35	TRUE	FALSE		38.2	YES	NO	15.7	FALSE	TRUE	2		7.5	7.5	7.5	3	4.5	3.5	2	1	1	1	1	2011-06-06	36	2	3	12	2	0	1	0	0	0	0
1109	23	TRUE	TRUE	TRUE	FALSE	FALSE	TRUE	TRUE	TRUE	TRUE	TRUE	TRUE	FALSE	TRUE	12	TRUE	FALSE		38.4	YES	NO	12.5	FALSE	FALSE	1	1	8	2	2	2	1	9	1	3	2	2	1	2011-06-08	36	2	3	6	2	0	0	0	1	1	0
1110	10	TRUE	TRUE	TRUE	FALSE	FALSE	TRUE	TRUE	TRUE	TRUE	TRUE	TRUE	FALSE	TRUE	8.5	TRUE	FALSE		39.6	YES	NO	11.8	FALSE	FALSE	0	0	10	10	10	4	5	10	1	1	1	1	1	2011-06-14	24	1	2	4	1	0	0	0	0	0	1
1111	8	TRUE	TRUE	TRUE	FALSE	FALSE	FALSE	TRUE	TRUE	TRUE	TRUE	TRUE	FALSE	TRUE		FALSE	FALSE		36.6				FALSE	TRUE	5		5	5	5	1	5	5	1	1	1	1	0	2011-05-03						1	1	1	1	1	1
1112	35	TRUE	TRUE	TRUE	FALSE	FALSE	FALSE	TRUE	TRUE	TRUE	TRUE	TRUE	FALSE	TRUE		FALSE	FALSE		37.1				FALSE	FALSE	5	5	5	5	5	1	5	5	2	5	2	3	0	2011-05-03						1	1	1	1	1	1
1113	9	TRUE	TRUE	TRUE	FALSE	FALSE	FALSE	TRUE	TRUE	TRUE	TRUE	TRUE	FALSE	TRUE		FALSE	FALSE		37.1				FALSE	TRUE	5		5	5	5	0	5	5	1	1	1	1	0	2011-05-03						1	1	1	1	1	1
1114	11	TRUE	TRUE	TRUE	FALSE	FALSE	FALSE	TRUE	TRUE	TRUE	TRUE	TRUE	FALSE	TRUE		FALSE	FALSE		37.5				FALSE	TRUE	5		5	5	5	0	5	5	2	1	1	1	0	2011-05-03						1	1	1	1	1	1
1115	10	TRUE	TRUE	TRUE	FALSE	FALSE	FALSE	TRUE	TRUE	TRUE	TRUE	TRUE	FALSE	TRUE		FALSE	FALSE		36.7				FALSE	FALSE	5	5	5	5	5	0	5	5	2	1	1	1	0	2011-05-04						1	1	1	1	1	1
1116	12	TRUE	TRUE	TRUE	FALSE	FALSE	FALSE	TRUE	TRUE	TRUE	TRUE	TRUE	FALSE	TRUE		FALSE	FALSE		37.5				FALSE	FALSE	5	5	5	5	5	0	5	5	1	2	1	1	0	2011-05-04						1	1	1	1	1	1
1117	12	TRUE	TRUE	TRUE	FALSE	FALSE	FALSE	TRUE	TRUE	TRUE	TRUE	TRUE	FALSE	TRUE		FALSE	FALSE		37.2				FALSE	FALSE	5	5	5	5	5	0	5	5	1	2	1	1	0	2011-05-04						1	1	1	1	1	1
1118	13	TRUE	TRUE	TRUE	FALSE	FALSE	FALSE	TRUE	TRUE	TRUE	TRUE	TRUE	FALSE	TRUE		FALSE	FALSE		36.5				FALSE	FALSE	5	5	5	5	5	0	5	5	1	2	1	2	0	2011-05-25						1	1	1	1	1	1
1119	20	TRUE	TRUE	TRUE	FALSE	FALSE	FALSE	TRUE	TRUE	TRUE	TRUE	TRUE	FALSE	TRUE		FALSE	FALSE						FALSE	FALSE	5	5	5	5	5	1	5	5	1	3	2	2	0	2011-05-27						1	1	1	1	1	1
1121	9	TRUE	TRUE	TRUE	FALSE	FALSE	FALSE	TRUE	TRUE	TRUE	TRUE	TRUE	FALSE	TRUE		FALSE	FALSE		36.2				FALSE	FALSE	5	5	5	5	5	0	5	5	2	1	1	1	0	2011-10-17						1	1	1	1	1	1
1122	8	TRUE	TRUE	TRUE	FALSE	FALSE	FALSE	TRUE	TRUE	TRUE	TRUE	TRUE	FALSE	TRUE		FALSE	FALSE		36.8				FALSE	TRUE	5		5	5	5	0	5	7	1	1	1	1	0	2011-10-17						1	1	1	1	1	1
1123	17	TRUE	TRUE	TRUE	FALSE	FALSE	FALSE	TRUE	TRUE	TRUE	TRUE	TRUE	FALSE	TRUE		FALSE	FALSE		36.8				FALSE	FALSE	5	5	5	5	5	0	5	5	1	2	1	2	0	2011-10-17						1	1	1	1	1	1
1124	15	TRUE	TRUE	TRUE	FALSE	FALSE	FALSE	TRUE	TRUE	TRUE	TRUE	TRUE	FALSE	TRUE		FALSE	FALSE		36.8				FALSE	FALSE	5	5	5.5	5	5	0	5	5	2	2	1	2	0	2011-10-19						1	1	0	1	1	1
1131	18	TRUE	TRUE	TRUE	FALSE	FALSE	TRUE	TRUE	TRUE	TRUE	TRUE	TRUE	FALSE	TRUE	12.21	TRUE	FALSE		38.4	YES	NO	15	FALSE	FALSE	4.5	4.5	4.5	4.5	4.5	3	2.5	6.5	1	3	2	2	1	2011-10-17	24	1	2	5	1	0	0	1	1	1	0
1135	23	TRUE	TRUE	TRUE	FALSE	FALSE	TRUE	TRUE	TRUE	TRUE	TRUE	TRUE	FALSE	TRUE	11	TRUE	FALSE		38.7	YES	NO	15	FALSE	FALSE	5	5	5	5	5	0	2	2	1	3	2	2	1	2011-10-17	20	1	1	6	2	1	1	1	1	1	0
1136	11	TRUE	TRUE	TRUE	FALSE	FALSE	TRUE	TRUE	TRUE	TRUE	TRUE	TRUE	FALSE	TRUE	9.5	FALSE	TRUE	diarrhea	38.4	YES	NO	15	FALSE	FALSE	.5	.5	8.5	7.5	8.5	5	1.5	1.5	2	1	1	1	1	2011-10-18	24	1	2	5	1	0	0	0	0	0	0
1201	19	TRUE	TRUE	TRUE	FALSE	FALSE	TRUE	TRUE	TRUE	TRUE	TRUE	TRUE	FALSE	TRUE	11.8	FALSE	TRUE	laryngitis	39.1	YES	NO	15.2	FALSE	FALSE	5	5	7.5	5	5	1	5	5	1	3	2	2	1	2011-04-27	24	1	2	2	1	1	1	0	1	1	1
1202	15	TRUE	TRUE	TRUE	FALSE	FALSE	TRUE	TRUE	TRUE	TRUE	TRUE	TRUE	FALSE	TRUE	10	FALSE	TRUE	diarrhea	39.2	YES	NO	15	FALSE	FALSE	2.5	5	5	7.5	5	1	2.5	5	1	2	1	2	1	2011-05-10	24	1	2	5	1	0	1	1	0	1	0
1301	26.5	TRUE	TRUE	TRUE	FALSE	FALSE	TRUE	TRUE	TRUE	TRUE	TRUE	TRUE	FALSE	TRUE	12	FALSE	TRUE	negative exam	38.8	NO	YES	7.5	FALSE	FALSE	5	5	5	5	5	0	5	3	1	4	2	3	1	2011-03-14	14	1	1	2.5	1	1	1	1	1	1	1
1302	27	TRUE	TRUE	TRUE	FALSE	FALSE	TRUE	TRUE	TRUE	TRUE	TRUE	TRUE	FALSE	TRUE	14	FALSE	TRUE	laryngitis	38.2	NO	NO		FALSE	FALSE	5	5	8	5	5	1	5	8	1	4	2	3	1	2011-03-16	13	1	1			1	1	0	1	1	1
1303	29	TRUE	TRUE	TRUE	FALSE	FALSE	TRUE	TRUE	TRUE	TRUE	TRUE	TRUE	FALSE	TRUE	11.9	TRUE	FALSE		38.2	YES	NO	15.1	FALSE	FALSE	3	5	5	5	5	1	3	5	2	4	2	3	1	2011-03-22	36	2	3	4.5	1	0	1	1	1	1	0
1304	9	TRUE	TRUE	TRUE	FALSE	FALSE	TRUE	TRUE	TRUE	TRUE	TRUE	TRUE	FALSE	TRUE	9.85	FALSE	TRUE	isolated fever	38				FALSE	FALSE	0	1	10	7	10	4	3	3	1	1	1	1	1	2011-04-01	24	1	2	3.5	1	0	0	0	0	0	0
1305	24	TRUE	TRUE	TRUE	FALSE	FALSE	TRUE	TRUE	TRUE	TRUE	TRUE	TRUE	FALSE	TRUE	12.5	FALSE	FALSE	no cause found	38.2	YES	NO	15	FALSE	FALSE	3	5	5	4	5	1	2	2	1	4	2	2	1	2011-04-04	48	2	3	4	1	0	1	1	1	1	0
1306	11	TRUE	TRUE	TRUE	FALSE	FALSE	TRUE	TRUE	TRUE	TRUE	TRUE	TRUE	FALSE	TRUE	10	FALSE	TRUE	isolated fever	39.5				FALSE	FALSE	4	4	9	6	9	2	4	6	2	1	1	1	1	2011-04-15	24	1	2	1	1	0	0	0	0	0	0
1307	34	TRUE	TRUE	TRUE	FALSE	FALSE	TRUE	TRUE	TRUE	TRUE	TRUE	TRUE	FALSE	TRUE	11	FALSE	TRUE	isolated fever	39.4	YES	NO	15	FALSE	FALSE	3	5	8	4	8	1	5	4	1	5	2	3	1	2011-04-26	16	1	1	7	2	0	1	0	1	0	1
1308	24	TRUE	TRUE	TRUE	FALSE	FALSE	TRUE	TRUE	TRUE	TRUE	TRUE	TRUE	FALSE	TRUE	15	TRUE	FALSE		38.2	YES	NO	20	FALSE	FALSE	0	4	10	8	10	4	1	2	2	4	2	2	1	2011-05-10	48	2	3	1	1	0	0	0	0	0	0
1309	21	TRUE	TRUE	TRUE	FALSE	FALSE	TRUE	TRUE	TRUE	TRUE	TRUE	TRUE	FALSE	TRUE	11.2	FALSE	TRUE	isolated fever	38.5	YES	NO	14.7	FALSE	FALSE	2	2	8	9	8	1	2	6	2	3	2	2	1	2011-05-18	48	2	3	2	1	0	0	0	0	0	0
1310	25	TRUE	TRUE	TRUE	FALSE	FALSE	TRUE	TRUE	TRUE	TRUE	TRUE	TRUE	FALSE	TRUE	11	TRUE	FALSE		38.6	NO	YES	7.5	FALSE	FALSE	4	6	5	6	6	1	5	4	1	4	2	3	1	2011-06-22	15	1	1	8.5	2	0	1	1	0	0	1
1311	31	TRUE	TRUE	TRUE	FALSE	FALSE	FALSE	TRUE	TRUE	TRUE	TRUE	TRUE	FALSE	TRUE		FALSE	FALSE		36.7				FALSE	FALSE	5	5	5	6	7	2	5	5	1	5	2	3	0	2011-03-15						1	1	1	0	0	1
1312	6	TRUE	TRUE	TRUE	FALSE	FALSE	FALSE	TRUE	TRUE	TRUE	TRUE	TRUE	FALSE	TRUE		FALSE	FALSE		37.4				FALSE	TRUE	5		5	5	7	0	5	8	1	1	1	1	0	2011-03-15						1	1	1	1	0	1
1313	19	TRUE	TRUE	TRUE	FALSE	FALSE	FALSE	TRUE	TRUE	TRUE	TRUE	TRUE	FALSE	TRUE		FALSE	FALSE		36.2				FALSE	FALSE	5	5	7	7	7	3	5	4	1	3	2	2	0	2011-03-15						1	1	0	0	0	1
1314	7	TRUE	TRUE	TRUE	FALSE	FALSE	FALSE	TRUE	TRUE	TRUE	TRUE	TRUE	FALSE	TRUE		FALSE	FALSE		37.1				FALSE	FALSE	5	5	5	5	5	2	5	3	1	1	1	1	0	2011-03-16						1	1	1	1	1	1
1315	20	TRUE	TRUE	TRUE	FALSE	FALSE	FALSE	TRUE	TRUE	TRUE	TRUE	TRUE	FALSE	TRUE		FALSE	FALSE		37.2				FALSE	FALSE	5	5	5	5	5	0	5	5	1	3	2	2	0	2011-03-18						1	1	1	1	1	1
1316	29	TRUE	TRUE	TRUE	FALSE	FALSE	FALSE	TRUE	TRUE	TRUE	TRUE	TRUE	FALSE	TRUE		FALSE	FALSE		36.5				FALSE	FALSE	5	5		3	5	0	5	5	1	4	2	3	0	2011-03-19						1	1	0	1	1	1
1317	29	TRUE	TRUE	TRUE	FALSE	FALSE	FALSE	TRUE	TRUE	TRUE	TRUE	TRUE	FALSE	TRUE		FALSE	FALSE		36.2				FALSE	FALSE	5	5	5	5	5	0	5	5	1	4	2	3	0	2011-03-21						1	1	1	1	1	1
1318	13.5	TRUE	TRUE	TRUE	FALSE	FALSE	FALSE	TRUE	TRUE	TRUE	TRUE	TRUE	FALSE	TRUE		FALSE	FALSE		36.5				FALSE	FALSE	5	5	5	5	5	0	5	3	1	2	1	2	0	2011-03-22						1	1	1	1	1	1
1319	17	TRUE	TRUE	TRUE	FALSE	FALSE	FALSE	TRUE	TRUE	TRUE	TRUE	TRUE	FALSE	TRUE		FALSE	FALSE		36.4				FALSE	FALSE	5	5	5	3	3	1	3	7	2	2	1	2	0	2011-03-22						1	1	1	1	1	0
1320	20	TRUE	TRUE	TRUE	FALSE	FALSE	FALSE	TRUE	TRUE	TRUE	TRUE	TRUE	FALSE	TRUE		FALSE	FALSE		36.6				FALSE	FALSE	5	5	5	5	7	0	5	5	1	3	2	2	0	2011-06-21						1	1	1	1	0	1
1322	29	TRUE	TRUE	TRUE	FALSE	FALSE	FALSE	TRUE	TRUE	TRUE	TRUE	TRUE	FALSE	TRUE		FALSE	FALSE		37.1				FALSE	FALSE	5	5	4	5	5	1	1	5	1	4	2	3	0	2011-10-21						1	1	1	1	1	0
1323	22	TRUE	TRUE	TRUE	FALSE	FALSE	FALSE	TRUE	TRUE	TRUE	TRUE	TRUE	FALSE	TRUE		FALSE	FALSE		36.5				FALSE	FALSE	5	5	5	5	5	0	5	5	1	3	2	2	0	2011-10-21						1	1	1	1	1	1
1510	16	TRUE	TRUE	TRUE	FALSE	FALSE	TRUE	TRUE	TRUE	TRUE	TRUE	TRUE	FALSE	TRUE	11.2	TRUE	FALSE		38.4	YES	NO	14.7	FALSE	FALSE	5	5	4	7	6	4	5	7	1	2	1	2	1	2011-05-25	20	1	1	4	1	1	1	1	0	0	1
1511	24	TRUE	TRUE	TRUE	FALSE	FALSE	FALSE	TRUE	TRUE	TRUE	TRUE	TRUE	FALSE	TRUE		FALSE	FALSE		36.8				FALSE	FALSE	5	5	5	5	5	0	5	5	1	4	2	2	0	2011-05-05						1	1	1	1	1	1
1512	15	TRUE	TRUE	TRUE	FALSE	FALSE	FALSE	TRUE	TRUE	TRUE	TRUE	TRUE	FALSE	TRUE		FALSE	FALSE		37.1				FALSE	FALSE	5	5	5	6	6	1	5	5	1	2	1	2	0	2011-05-06						1	1	1	0	0	1
1513	16	TRUE	TRUE	TRUE	FALSE	FALSE	FALSE	TRUE	TRUE	TRUE	TRUE	TRUE	FALSE	TRUE		FALSE	FALSE		37.5				FALSE	FALSE	5	5	5	7	6	4	5	5	1	2	1	2	0	2011-05-06						1	1	1	0	0	1
1514	13	TRUE	TRUE	TRUE	FALSE	FALSE	FALSE	TRUE	TRUE	TRUE	TRUE	TRUE	FALSE	TRUE		FALSE	FALSE		36.9				FALSE	FALSE	5	5	5	5	5	0	5	5	2	2	1	2	0	2011-05-11						1	1	1	1	1	1
1515	7	TRUE	TRUE	TRUE	FALSE	FALSE	FALSE	TRUE	TRUE	TRUE	TRUE	TRUE	FALSE	TRUE		FALSE	FALSE		37.2				FALSE	TRUE	5		5	6	6	2	5	5	1	1	1	1	0	2011-05-11						1	1	1	0	0	1
1516	20	TRUE	TRUE	TRUE	FALSE	FALSE	FALSE	TRUE	TRUE	TRUE	TRUE	TRUE	FALSE	TRUE		FALSE	FALSE		36.9				FALSE	FALSE	5	5	3	7	7	5	5	5	2	3	2	2	0	2011-05-11						1	1	1	0	0	1
1517	9	TRUE	TRUE	TRUE	FALSE	FALSE	FALSE	TRUE	TRUE	TRUE	TRUE	TRUE	FALSE	TRUE		FALSE	FALSE		37.4				FALSE	TRUE	5		5	5	5	3	5	5	1	1	1	1	0	2011-05-11						1	1	1	1	1	1
1601	12	TRUE	TRUE	TRUE	FALSE	FALSE	TRUE	TRUE	TRUE	TRUE	TRUE	TRUE	FALSE	TRUE	10.7	FALSE	TRUE	acute gastroenteritis	39.4	YES	NO	15	FALSE	FALSE	2	2	8	5	7	2	1	3	1	2	1	1	1	2011-03-17	23	1	2	2	1	0	0	0	1	0	0
1602	27	TRUE	TRUE	TRUE	FALSE	FALSE	TRUE	TRUE	TRUE	TRUE	TRUE	TRUE	FALSE	TRUE	14.5	TRUE	FALSE		38.5	NO	YES	7.5	FALSE	FALSE	3	3	7	6	6	1	3	2	1	4	2	3	1	2011-03-22	36	2	3	21	2	0	0	0	0	0	0
1603	16	TRUE	TRUE	TRUE	FALSE	FALSE	TRUE	TRUE	TRUE	TRUE	TRUE	TRUE	FALSE	TRUE	11.4	TRUE	FALSE		38	YES	NO	15	FALSE	FALSE	2	8	7	9	10	4	1	5	2	2	1	2	1	2011-03-23	36	2	3	2.5	1	0	1	0	0	0	0
1604	32	TRUE	TRUE	TRUE	FALSE	FALSE	TRUE	TRUE	TRUE	TRUE	TRUE	TRUE	FALSE	TRUE	10.8	FALSE	TRUE	on going	38	YES	NO	15	FALSE	FALSE	5	4	8	8	7	3	1	9	2	5	2	3	1	2011-03-29	99	2	3	2	1	1	0	0	0	0	0
1605	16	TRUE	TRUE	TRUE	FALSE	FALSE	TRUE	TRUE	TRUE	TRUE	TRUE	TRUE	FALSE	TRUE	8.9	TRUE	FALSE		38.9	YES	NO	15	FALSE	FALSE	5	4	7	5	6	1	5	7	1	2	1	2	1	2011-04-05	23	1	2	5	1	1	0	0	1	0	1
1606	19	TRUE	TRUE	TRUE	FALSE	FALSE	TRUE	TRUE	TRUE	TRUE	TRUE	TRUE	FALSE	TRUE	11.2	TRUE	FALSE		38.6	YES	NO	16	FALSE	FALSE	2	2	7	7	7	2	3	9	1	3	2	2	1	2011-05-11	48	2	3	2	1	0	0	0	0	0	0
1607	25	TRUE	TRUE	TRUE	FALSE	FALSE	TRUE	TRUE	TRUE	TRUE	TRUE	TRUE	FALSE	TRUE	11.3	TRUE	FALSE		39	YES	NO	15.9	FALSE	FALSE	2	2	9	6	10	4	3	7	2	4	2	3	1	2011-05-26	13	1	1	5	1	0	0	0	0	0	0
1608	25	TRUE	TRUE	TRUE	FALSE	FALSE	TRUE	TRUE	TRUE	TRUE	TRUE	TRUE	FALSE	TRUE	11.85	TRUE	FALSE		38.2	NO	YES	5	FALSE	FALSE	0	2	10	10	10	5	1	9	1	4	2	3	1	2011-05-26	24	1	2	4	1	0	0	0	0	0	0
1609	27	TRUE	TRUE	TRUE	FALSE	FALSE	TRUE	TRUE	TRUE	TRUE	TRUE	TRUE	FALSE	TRUE	10.4	FALSE	TRUE	diarrhea	38.4	YES	NO	15	FALSE	FALSE	3	4	5	7	9	1	2	4	2	4	2	3	1	2011-06-09	36	2	3	11	2	0	0	1	0	0	0
1610	30	TRUE	TRUE	TRUE	FALSE	FALSE	TRUE	TRUE	TRUE	TRUE	TRUE	TRUE	FALSE	TRUE	11.6	FALSE	TRUE	gastroenteritis	38.4	YES	NO	16	FALSE	FALSE	4	3	7	2	5	2	4	5	1	5	2	3	1	2011-06-20	60	2	3	7	2	0	0	0	1	1	0
1611	24	TRUE	TRUE	TRUE	FALSE	FALSE	FALSE	TRUE	TRUE	TRUE	TRUE	TRUE	FALSE	TRUE		FALSE	FALSE		37.7				FALSE	FALSE	5	5	5	5	5	0	5	5	2	4	2	2	0	2011-03-17						1	1	1	1	1	1
1612	12	TRUE	TRUE	TRUE	FALSE	FALSE	FALSE	TRUE	TRUE	TRUE	TRUE	TRUE	FALSE	TRUE		FALSE	FALSE		37.6				FALSE	FALSE	5	5	5	5	5	0	4	5	1	2	1	1	0	2011-03-18						1	1	1	1	1	0
1613	24	TRUE	TRUE	TRUE	FALSE	FALSE	FALSE	TRUE	TRUE	TRUE	TRUE	TRUE	FALSE	TRUE		FALSE	FALSE		37.2				FALSE	FALSE	5	5	5	6	6	3	5	5	1	4	2	2	0	2011-03-23						1	1	1	0	0	1
1614	17	TRUE	TRUE	TRUE	FALSE	FALSE	FALSE	TRUE	TRUE	TRUE	TRUE	TRUE	FALSE	TRUE		FALSE	FALSE		37.2				FALSE	FALSE	6	9	5	5	4	0	6	5	2	2	1	2	0	2011-03-25						1	1	1	1	1	1
1615	29	TRUE	TRUE	TRUE	FALSE	FALSE	FALSE	TRUE	TRUE	TRUE	TRUE	TRUE	FALSE	TRUE		FALSE	FALSE		37.4				FALSE	FALSE	5	5	7	5	5	0	5	5	1	4	2	3	0	2011-03-28						1	1	0	1	1	1
1616	36	TRUE	TRUE	TRUE	FALSE	FALSE	FALSE	TRUE	TRUE	TRUE	TRUE	TRUE	FALSE	TRUE		FALSE	FALSE		37.6				FALSE	FALSE	5	4	4	5	5	1	5	4	1	5	2	3	0	2011-03-30						1	0	1	1	1	1
1617	12	TRUE	TRUE	TRUE	FALSE	FALSE	FALSE	TRUE	TRUE	TRUE	TRUE	TRUE	FALSE	TRUE		FALSE	FALSE		37.5				FALSE	FALSE	5	5	5	5	5	0	5	7	1	2	1	1	0	2011-04-07						1	1	1	1	1	1
1618	9	TRUE	TRUE	TRUE	FALSE	FALSE	FALSE	TRUE	TRUE	TRUE	TRUE	TRUE	FALSE	TRUE		FALSE	FALSE		37.3				FALSE	TRUE	5		5	5	5	0	5	5	1	1	1	1	0	2011-04-08						1	1	1	1	1	1
1619	30	TRUE	TRUE	TRUE	FALSE	FALSE	FALSE	TRUE	TRUE	TRUE	TRUE	TRUE	FALSE	TRUE		FALSE	FALSE		37.8				FALSE	FALSE	5	5	5	5	5	0	5	5	1	5	2	3	0	2011-04-08						1	1	1	1	1	1
1620	7	TRUE	TRUE	TRUE	FALSE	FALSE	FALSE	TRUE	TRUE	TRUE	TRUE	TRUE	FALSE	TRUE		FALSE	FALSE		37.8				FALSE	TRUE	3		8	5	6	3	5	4	2	1	1	1	0	2011-04-11						0	1	0	1	0	1
1621	29	TRUE	TRUE	TRUE	FALSE	FALSE	TRUE	TRUE	TRUE	TRUE	TRUE	TRUE	FALSE	TRUE	13.6	FALSE	TRUE	no diagnosis	38.9	YES	NO	14	FALSE	FALSE	4	3	7	5	9	2	5	3	2	4	2	3	1	2011-09-19	16	1	1	3	1	0	0	0	1	0	1
1622	17	TRUE	TRUE	TRUE	FALSE	FALSE	TRUE	TRUE	TRUE	TRUE	TRUE	TRUE	FALSE	TRUE	8.6	TRUE	FALSE		39.1	YES	NO	14	FALSE	FALSE	3	5	5	5	5	3	2	5	2	2	1	2	1	2011-08-28	19	1	1	6	2	0	1	1	1	1	0
1623	13	TRUE	TRUE	TRUE	FALSE	FALSE	TRUE	TRUE	TRUE	TRUE	TRUE	TRUE	FALSE	TRUE	10.7	TRUE	FALSE		38.1	NO	YES	7.5	FALSE	FALSE	4	4	5	7	7	3	5	5	1	2	1	2	1	2011-10-17	23	1	2	4	1	0	0	1	0	0	1
1624	21	TRUE	TRUE	TRUE	FALSE	FALSE	TRUE	TRUE	TRUE	TRUE	TRUE	TRUE	FALSE	TRUE	12.7	TRUE	FALSE		38.4	YES	NO	15	FALSE	FALSE	4	5	9	6	9	2	2	2	1	3	2	2	1	2011-10-14	72	2	3	2	1	0	1	0	0	0	0
1625	22	TRUE	TRUE	TRUE	FALSE	FALSE	TRUE	TRUE	TRUE	TRUE	TRUE	TRUE	FALSE	TRUE	9.9	TRUE	FALSE		38	YES	NO	15	FALSE	FALSE	1	2	6	5	6	1	2	5	2	3	2	2	1	2011-11-07	48	2	3	1.5	1	0	0	0	1	0	0
1626	10	TRUE	TRUE	TRUE	FALSE	FALSE	FALSE	TRUE	TRUE	TRUE	TRUE	TRUE	FALSE	TRUE		FALSE	FALSE		37.5				FALSE	FALSE	5	5	5	5	5	0	5	5	2	1	1	1	0	2011-10-19						1	1	1	1	1	1
1627	29	TRUE	TRUE	TRUE	FALSE	FALSE	FALSE	TRUE	TRUE	TRUE	TRUE	TRUE	FALSE	TRUE		FALSE	FALSE		37.4				FALSE	FALSE	5	3	5	5	5	0	5	4	2	4	2	3	0	2011-10-05						1	0	1	1	1	1
1628	13	TRUE	TRUE	TRUE	FALSE	FALSE	FALSE	TRUE	TRUE	TRUE	TRUE	TRUE	FALSE	TRUE		FALSE	FALSE		37.2				FALSE	FALSE	5	5	5	5	5	0	5	5	2	2	1	2	0	2011-10-14						1	1	1	1	1	1
1629	32	TRUE	TRUE	TRUE	FALSE	FALSE	FALSE	TRUE	TRUE	TRUE	TRUE	TRUE	FALSE	TRUE		FALSE	FALSE		37.5				FALSE	FALSE	5	5	5	5	5	0	4	4	2	5	2	3	0	2011-10-20						1	1	1	1	1	0
1630	12	TRUE	TRUE	TRUE	FALSE	FALSE	FALSE	TRUE	TRUE	TRUE	TRUE	TRUE	FALSE	TRUE		FALSE	FALSE		37.2				FALSE	FALSE	5	5	5	5	5	0	4	4	1	2	1	1	0	2011-10-21						1	1	1	1	1	0
1701	20	TRUE	TRUE	TRUE	FALSE	FALSE	TRUE	TRUE	TRUE	TRUE	TRUE	TRUE	FALSE	TRUE	10	TRUE	FALSE		39.8	YES	NO	15	FALSE	FALSE	1	1	10	8	8	4	3	5	2	3	2	2	1	2011-03-25	17	1	1	15	2	0	0	0	0	0	0
1702	22	TRUE	TRUE	TRUE	FALSE	FALSE	TRUE	TRUE	TRUE	TRUE	TRUE	TRUE	FALSE	TRUE	12.25	TRUE	FALSE		38.7	YES	NO	14.7	FALSE	FALSE	5	5	7	4	5	1	4	3	1	3	2	2	1	2011-04-01	13	1	1	4	1	1	1	0	1	1	0
1703	25	TRUE	TRUE	TRUE	FALSE	FALSE	TRUE	TRUE	TRUE	TRUE	TRUE	TRUE	FALSE	TRUE	11	TRUE	FALSE		38.1	YES	NO	18	FALSE	FALSE	1	0	10	1	9	2	2	9	1	4	2	3	1	2011-04-02	12	1	1	2	1	0	0	0	1	0	0
1704	26	TRUE	TRUE	TRUE	FALSE	FALSE	TRUE	TRUE	TRUE	TRUE	TRUE	TRUE	FALSE	TRUE	14.1	TRUE	FALSE		38.6	YES	NO	14.4	FALSE	FALSE	2	2	10	2	10	5	3	2	2	4	2	3	1	2011-02-14	44	2	3	6	2	0	0	0	1	0	0
1705	36	TRUE	TRUE	TRUE	FALSE	FALSE	TRUE	TRUE	TRUE	TRUE	TRUE	TRUE	FALSE	TRUE	16	FALSE	TRUE	pneumonia	39.1	YES	NO	18.8	FALSE	FALSE	0	2	10	5	7	2	1	4	1	5	2	3	1	2011-04-18	43	2	3	1.4	1	0	0	0	1	0	0
1706	26	TRUE	TRUE	TRUE	FALSE	FALSE	TRUE	TRUE	TRUE	TRUE	TRUE	TRUE	FALSE	TRUE	13.5	TRUE	FALSE		38.4	YES	NO	14.4	FALSE	FALSE	5	3	5	10	8	5	2	5	1	4	2	3	1	2011-04-22	48	2	3	20	2	1	0	1	0	0	0
1707	17	TRUE	TRUE	TRUE	FALSE	FALSE	TRUE	TRUE	TRUE	TRUE	TRUE	TRUE	FALSE	TRUE	11.4	TRUE	FALSE		38.1	NO	YES	6.9	FALSE	FALSE	1	2	10	9	10	2	5	7	2	2	1	2	1	2011-05-03	22	1	2	2	1	0	0	0	0	0	1
1708	18	TRUE	TRUE	TRUE	FALSE	FALSE	TRUE	TRUE	TRUE	TRUE	TRUE	TRUE	FALSE	TRUE	10.9	TRUE	FALSE		38	YES	NO	15.1	FALSE	FALSE	2	5	10	7	10	2	5	2	1	3	2	2	1	2011-05-17	25	2	2	7	2	0	1	0	0	0	1
1709	24	TRUE	TRUE	TRUE	FALSE	FALSE	TRUE	TRUE	TRUE	TRUE	TRUE	TRUE	FALSE	TRUE	14.2	TRUE	FALSE		38.6	YES	NO	13.7	FALSE	FALSE	3	4	9	5	7	5	2	4	2	4	2	2	1	2011-05-23	48	2	3	8	2	0	0	0	1	0	0
1710	14	TRUE	TRUE	TRUE	FALSE	FALSE	TRUE	TRUE	TRUE	TRUE	TRUE	TRUE	FALSE	TRUE	9.7	TRUE	FALSE		38	YES	NO	14.7	FALSE	FALSE	5	3	6	5	6	1	4	5	2	2	1	2	1	2011-06-03	96	2	3	4.5	1	1	0	0	1	0	0
1711	17	TRUE	TRUE	TRUE	FALSE	FALSE	FALSE	TRUE	TRUE	TRUE	TRUE	TRUE	FALSE	TRUE		FALSE	FALSE		37.3				FALSE	FALSE	5	5	6	5	5	1	4	4	2	2	1	2	0	2011-03-12						1	1	0	1	1	0
1712	20	TRUE	TRUE	TRUE	FALSE	FALSE	FALSE	TRUE	TRUE	TRUE	TRUE	TRUE	FALSE	TRUE		FALSE	FALSE		37.6				FALSE	FALSE	5	5	5	5	3	0	5	5	2	3	2	2	0	2011-03-14						1	1	1	1	1	1
1713	9	TRUE	TRUE	TRUE	FALSE	FALSE	FALSE	TRUE	TRUE	TRUE	TRUE	TRUE	FALSE	TRUE		FALSE	FALSE		36.9				FALSE	FALSE	5	5	5	5	5	0	5	5	1	1	1	1	0	2011-03-21						1	1	1	1	1	1
1714	13	TRUE	TRUE	TRUE	FALSE	FALSE	FALSE	TRUE	TRUE	TRUE	TRUE	TRUE	FALSE	TRUE		FALSE	FALSE		37.3				FALSE	FALSE	5	5	5	7.5	7	0	3	2	1	2	1	2	0	2011-03-25						1	1	1	0	0	0
1715	15	TRUE	TRUE	TRUE	FALSE	FALSE	FALSE	TRUE	TRUE	TRUE	TRUE	TRUE	FALSE	TRUE		FALSE	FALSE		37.4				FALSE	FALSE	5	6	5	5	5	0	5	6	2	2	1	2	0	2011-03-28						1	1	1	1	1	1
1716	24	TRUE	TRUE	TRUE	FALSE	FALSE	FALSE	TRUE	TRUE	TRUE	TRUE	TRUE	FALSE	TRUE		FALSE	FALSE		37.6				FALSE	FALSE	5	5	6	5	6	1	5	5	1	4	2	2	0	2011-04-01						1	1	0	1	0	1
1717	20	TRUE	TRUE	TRUE	FALSE	FALSE	FALSE	TRUE	TRUE	TRUE	TRUE	TRUE	FALSE	TRUE		FALSE	FALSE		37.7				FALSE	FALSE	5	5	5	5	5	2		4	1	3	2	2	0	2011-04-02						1	1	1	1	1	1
1718	19	TRUE	TRUE	TRUE	FALSE	FALSE	FALSE	TRUE	TRUE	TRUE	TRUE	TRUE	FALSE	TRUE		FALSE	FALSE		37.2				FALSE	FALSE	5	6	5	5	5	0	5	5	2	3	2	2	0	2011-04-04						1	1	1	1	1	1
1719	17	TRUE	TRUE	TRUE	FALSE	FALSE	FALSE	TRUE	TRUE	TRUE	TRUE	TRUE	FALSE	TRUE		FALSE	FALSE		37.3				FALSE	FALSE	5	5	6	5	5	0	5	5	2	2	1	2	0	2011-04-05						1	1	0	1	1	1
1720	14	TRUE	TRUE	TRUE	FALSE	FALSE	FALSE	TRUE	TRUE	TRUE	TRUE	TRUE	FALSE	TRUE		FALSE	FALSE		37.6				FALSE	FALSE	5	6	5	5	5	0	5	5	1	2	1	2	0	2011-04-06						1	1	1	1	1	1
1721	29	TRUE	TRUE	TRUE	FALSE	FALSE	TRUE	TRUE	TRUE	TRUE	TRUE	TRUE	FALSE	TRUE	12	TRUE	FALSE		38.5	YES	NO	12.5	FALSE	FALSE	3	3	9	8	9	4	3	8	1	4	2	3	1	2011-07-15	20	1	1	20	2	0	0	0	0	0	0
1722	14	TRUE	TRUE	TRUE	FALSE	FALSE	TRUE	TRUE	TRUE	TRUE	TRUE	TRUE	FALSE	TRUE	10	TRUE	FALSE		38.1	YES	NO	15	FALSE	FALSE	0	2	10	10	8	3	2	8	1	2	1	2	1	2011-07-06	22	1	2	3	1	0	0	0	0	0	0
1723	31	TRUE	TRUE	TRUE	FALSE	FALSE	FALSE	TRUE	TRUE	TRUE	TRUE	TRUE	FALSE	TRUE		FALSE	FALSE		37.5				FALSE	FALSE	5	6	5	5	5	0	6	5	1	5	2	3	0	2011-07-25						1	1	1	1	1	1
1724	31	TRUE	TRUE	TRUE	FALSE	FALSE	FALSE	TRUE	TRUE	TRUE	TRUE	TRUE	FALSE	TRUE		FALSE	FALSE		37.4				FALSE	FALSE	4	5	5	7	6	5	5	4	2	5	2	3	0	2011-08-29						0	1	1	0	0	1
1725	27	TRUE	TRUE	TRUE	FALSE	FALSE	FALSE	TRUE	TRUE	TRUE	TRUE	TRUE	FALSE	TRUE		FALSE	FALSE		37.5				FALSE	FALSE	5	10	5	5	5	3	5	5	1	4	2	3	0	2011-09-14						1	1	1	1	1	1
1726	29	TRUE	TRUE	TRUE	FALSE	FALSE	FALSE	TRUE	TRUE	TRUE	TRUE	TRUE	FALSE	TRUE		FALSE	FALSE		37.3				FALSE	FALSE	10	8	5	2	2	2	5	2	2	4	2	3	0	2011-09-05						1	1	1	1	1	1
1727	29	TRUE	TRUE	TRUE	FALSE	FALSE	FALSE	TRUE	TRUE	TRUE	TRUE	TRUE	FALSE	TRUE		FALSE	FALSE		37.5				FALSE	FALSE	7	5	5	7	6	5	5	4	2	4	2	3	0	2011-09-14						1	1	1	0	0	1
1728	36	TRUE	TRUE	TRUE	FALSE	FALSE	FALSE	TRUE	TRUE	TRUE	TRUE	TRUE	FALSE	TRUE		FALSE	FALSE		37.6				FALSE	FALSE	5	7	5	5	6	1	5	5	2	5	2	3	0	2011-09-23						1	1	1	1	0	1
1729	32	TRUE	TRUE	TRUE	FALSE	FALSE	FALSE	TRUE	TRUE	TRUE	TRUE	TRUE	FALSE	TRUE		FALSE	FALSE		37.5				FALSE	FALSE	5	5	5	4	4	2	8	5	2	5	2	3	0	2011-09-24						1	1	1	1	1	1
1730	27	TRUE	TRUE	TRUE	FALSE	FALSE	FALSE	TRUE	TRUE	TRUE	TRUE	TRUE	FALSE	TRUE		FALSE	FALSE		37.5				FALSE	FALSE	6	8	5	5	5	0	5	4	2	4	2	3	0	2011-09-28						1	1	1	1	1	1
1731	31	TRUE	TRUE	TRUE	FALSE	FALSE	FALSE	TRUE	TRUE	TRUE	TRUE	TRUE	FALSE	TRUE		FALSE	FALSE		37.5				FALSE	FALSE	5	5	5	5	5	0	4	5	2	5	2	3	0	2011-09-30						1	1	1	1	1	0
1732	36	TRUE	TRUE	TRUE	FALSE	FALSE	TRUE	TRUE	TRUE	TRUE	TRUE	TRUE	FALSE	TRUE	14.8	TRUE	FALSE		38	YES	NO	13.5	FALSE	FALSE	5	5	5	5	5	1	5	5	2	5	2	3	1	2011-09-29	18	1	1	17	2	1	1	1	1	1	1
1733	36	TRUE	TRUE	TRUE	FALSE	FALSE	TRUE	TRUE	TRUE	TRUE	TRUE	TRUE	FALSE	TRUE	16.2	TRUE	FALSE		38	YES	NO	15	FALSE	FALSE	5	5	6	5	5	2	3	5	2	5	2	3	1	2011-09-21	96	2	3	5.3	1	1	1	0	1	1	0
1734	17	TRUE	TRUE	TRUE	FALSE	FALSE	TRUE	TRUE	TRUE	TRUE	TRUE	TRUE	FALSE	TRUE	11.7	TRUE	FALSE		38.1	YES	NO	15	FALSE	FALSE	5	5	7	5	5	1	4	6	1	2	1	2	1	2011-10-04	17	1	1	4.15	1	1	1	0	1	1	0
1735	29	TRUE	TRUE	TRUE	FALSE	FALSE	TRUE	TRUE	TRUE	TRUE	TRUE	TRUE	FALSE	TRUE	13.7	TRUE	FALSE		38.6	YES	NO	14.1	FALSE	FALSE	3	4	6	6	7	2	3	4	2	4	2	3	1	2011-10-04	48	2	3	11	2	0	0	0	0	0	0
1736	28	TRUE	TRUE	TRUE	FALSE	FALSE	TRUE	TRUE	TRUE	TRUE	TRUE	TRUE	FALSE	TRUE	14.3	TRUE	FALSE		38.3	YES	NO	10.5	FALSE	FALSE	2	1	7	5	5	2	3	1	1	4	2	3	1	2011-10-11	24	1	2	1.15	1	0	0	0	1	1	0
1737	13	TRUE	TRUE	TRUE	FALSE	FALSE	TRUE	TRUE	TRUE	TRUE	TRUE	TRUE	FALSE	TRUE	10.95	TRUE	TRUE	pyelonephritis	39.2	NO	YES	7.5	FALSE	FALSE	1	0	10	7	9	4	1	7	2	2	1	2	1	2011-10-12	120	2	3	1	1	0	0	0	0	0	0
1738	12	TRUE	TRUE	TRUE	FALSE	FALSE	TRUE	TRUE	TRUE	TRUE	TRUE	TRUE	FALSE	TRUE	9	TRUE	FALSE		39.5	YES	NO	15	FALSE	FALSE	3	5	7	9	9	5	5	5	1	2	1	1	1	2011-10-18	21	1	2	7	2	0	1	0	0	0	1
1739	28	TRUE	TRUE	TRUE	FALSE	FALSE	FALSE	TRUE	TRUE	TRUE	TRUE	TRUE	FALSE	TRUE		FALSE	FALSE		37.1				FALSE	FALSE	5	5	5	5	5	1	5	5	2	4	2	3	0	2011-10-29						1	1	1	1	1	1
1740	17	TRUE	TRUE	TRUE	FALSE	FALSE	FALSE	TRUE	TRUE	TRUE	TRUE	TRUE	FALSE	TRUE		FALSE	FALSE		37.1				FALSE	FALSE	5	5	5	5	5	2	5	5	1	2	1	2	0	2011-10-29						1	1	1	1	1	1
1741	25	TRUE	TRUE	TRUE	FALSE	FALSE	FALSE	TRUE	TRUE	TRUE	TRUE	TRUE	FALSE	TRUE		FALSE	FALSE		37.1				FALSE	FALSE	5	5	5	6	6	2	5	5	2	4	2	3	0	2011-10-28						1	1	1	0	0	1
1742	26	TRUE	TRUE	TRUE	FALSE	FALSE	FALSE	TRUE	TRUE	TRUE	TRUE	TRUE	FALSE	TRUE		FALSE	FALSE		37.6				FALSE	FALSE	5	6	4	5	5	0	4	5	1	4	2	3	0	2011-10-28						1	1	1	1	1	0
1743	13	TRUE	TRUE	TRUE	FALSE	FALSE	FALSE	TRUE	TRUE	TRUE	TRUE	TRUE	FALSE	TRUE		FALSE	FALSE		37.8				FALSE	FALSE	5	3	5	5	6	2	7	5	1	2	1	2	0	2011-10-28						1	0	1	1	0	1
1744	33	TRUE	TRUE	TRUE	FALSE	FALSE	FALSE	TRUE	TRUE	TRUE	TRUE	TRUE	FALSE	TRUE		FALSE	FALSE		36.8				FALSE	FALSE	5	5	5	5	5	1	5	4	1	5	2	3	0	2011-10-31						1	1	1	1	1	1
1745	25	TRUE	TRUE	TRUE	FALSE	FALSE	FALSE	TRUE	TRUE	TRUE	TRUE	TRUE	FALSE	TRUE		FALSE	FALSE		37.7				FALSE	FALSE	5	5	5	5	5	0	4	6	1	4	2	3	0	2011-10-05						1	1	1	1	1	0
1746	35	TRUE	TRUE	TRUE	FALSE	FALSE	FALSE	TRUE	TRUE	TRUE	TRUE	TRUE	FALSE	TRUE		FALSE	FALSE		37.1				FALSE	FALSE	5	3	6	5	6	0	2	7	1	5	2	3	0	2011-10-12						1	0	0	1	0	0
1747	27	TRUE	TRUE	TRUE	FALSE	FALSE	FALSE	TRUE	TRUE	TRUE	TRUE	TRUE	FALSE	TRUE		FALSE	FALSE		37.6				FALSE	FALSE	5	5	5	3	5	4	5	5	1	4	2	3	0	2011-10-14						1	1	1	1	1	1
1748	17	TRUE	TRUE	TRUE	FALSE	FALSE	FALSE	TRUE	TRUE	TRUE	TRUE	TRUE	FALSE	TRUE		FALSE	FALSE		37.3				FALSE	FALSE	6	5	5	6	5	3	5	5	2	2	1	2	0	2011-10-18						1	1	1	0	1	1
1749	15	TRUE	TRUE	TRUE	FALSE	FALSE	FALSE	TRUE	TRUE	TRUE	TRUE	TRUE	FALSE	TRUE		FALSE	FALSE		37.6				FALSE	FALSE	5	5	5	5	5	3	6	2	1	2	1	2	0	2011-10-19						1	1	1	1	1	1
1750	27	TRUE	TRUE	TRUE	FALSE	FALSE	FALSE	TRUE	TRUE	TRUE	TRUE	TRUE	FALSE	TRUE		FALSE	FALSE		37.6				FALSE	FALSE	5	5	5	5	6	2	3	5	1	4	2	3	0	2011-10-19						1	1	1	1	0	0
1751	19	TRUE	TRUE	TRUE	FALSE	FALSE	FALSE	TRUE	TRUE	TRUE	TRUE	TRUE	FALSE	TRUE		FALSE	FALSE		37.4				FALSE	FALSE	2	4	8	5	2	1	5	5	2	3	2	2	0	2011-10-21						0	0	0	1	1	1
1752	33	TRUE	TRUE	TRUE	FALSE	FALSE	FALSE	TRUE	TRUE	TRUE	TRUE	TRUE	FALSE	TRUE		FALSE	FALSE		37.6				FALSE	FALSE	5	6	5	5	5	1	4	5	1	5	2	3	0	2011-10-21						1	1	1	1	1	0
1753	13	TRUE	TRUE	TRUE	FALSE	FALSE	FALSE	TRUE	TRUE	TRUE	TRUE	TRUE	FALSE	TRUE		FALSE	FALSE		37				FALSE	FALSE	5	5	5	4	4	1	4	5	2	2	1	2	0	2011-10-22						1	1	1	1	1	0
1754	28	TRUE	TRUE	TRUE	FALSE	FALSE	FALSE	TRUE	TRUE	TRUE	TRUE	TRUE	FALSE	TRUE		FALSE	FALSE		37.7				FALSE	FALSE	5	5	5	4	4	5	5	5	1	4	2	3	0	2011-10-22						1	1	1	1	1	1
1755	18	TRUE	TRUE	TRUE	FALSE	FALSE	FALSE	TRUE	TRUE	TRUE	TRUE	TRUE	FALSE	TRUE		FALSE	FALSE		37.8				FALSE	FALSE	5	5	7	5	5	1	5	5	2	3	2	2	0	2011-10-25						1	1	0	1	1	1
1756	24	TRUE	TRUE	TRUE	FALSE	FALSE	FALSE	TRUE	TRUE	TRUE	TRUE	TRUE	FALSE	TRUE		FALSE	FALSE		37.6				FALSE	FALSE	5	5	5	5	5	0	5	5	1	4	2	2	0	2011-10-25						1	1	1	1	1	1
1757	36	TRUE	TRUE	TRUE	FALSE	FALSE	FALSE	TRUE	TRUE	TRUE	TRUE	TRUE	FALSE	TRUE		FALSE	FALSE		37.5				FALSE	FALSE	5	5	5	5	5	2	5	6	1	5	2	3	0	2011-10-25						1	1	1	1	1	1
1758	36	TRUE	TRUE	TRUE	FALSE	FALSE	FALSE	TRUE	TRUE	TRUE	TRUE	TRUE	FALSE	TRUE		FALSE	FALSE		37.3				FALSE	FALSE	5	5	6	5	7	3	5	6	2	5	2	3	0	2011-10-31						1	1	0	1	0	1
1759	24	TRUE	TRUE	TRUE	FALSE	FALSE	FALSE	TRUE	TRUE	TRUE	TRUE	TRUE	FALSE	TRUE		FALSE	FALSE		37.2				FALSE	FALSE	5	5	5	5	5	0	5	6	2	4	2	2	0	2011-11-02						1	1	1	1	1	1
1760	36	TRUE	TRUE	TRUE	FALSE	FALSE	TRUE	TRUE	TRUE	TRUE	TRUE	TRUE	FALSE	TRUE	16.2	TRUE	FALSE		38	YES	NO	15	FALSE	FALSE	5	5	6	5	5	2	3	5	2	5	2	3	1	2011-11-05	96	2	3	5.3	1	1	1	0	1	1	0
1761	17	TRUE	TRUE	TRUE	FALSE	FALSE	FALSE	TRUE	TRUE	TRUE	TRUE	TRUE	FALSE	TRUE		FALSE	FALSE		37.2				FALSE	FALSE	5	5	8	3	5	0	5	2	1	2	1	2	0	2011-11-05						1	1	0	1	1	1
1762	12	TRUE	TRUE	TRUE	FALSE	FALSE	TRUE	TRUE	TRUE	TRUE	TRUE	TRUE	FALSE	TRUE	7.7	TRUE	FALSE		38	YES	NO	15	FALSE	FALSE	1	2	9	5	8	4	3	6	2	2	1	1	1	2011-11-04	24	1	2	18	2	0	0	0	1	0	0
1763	29	TRUE	TRUE	TRUE	FALSE	FALSE	TRUE	TRUE	TRUE	TRUE	TRUE	TRUE	FALSE	TRUE	12.5	TRUE	FALSE		38.6	YES	NO	15.6	FALSE	FALSE	5	7	8	8	6	2	2	3	1	4	2	3	1	2011-11-04	48	2	3	6.45	2	1	1	0	0	0	0
1764	10	TRUE	TRUE	TRUE	FALSE	FALSE	TRUE	TRUE	TRUE	TRUE	TRUE	TRUE	FALSE	TRUE	9.2	TRUE	FALSE		38.5	YES	NO	15	FALSE	FALSE	5	5	5	7	7	3	2	3	1	1	1	1	1	2011-11-15	48	2	3	11.3	2	1	1	1	0	0	0
1765	21	TRUE	TRUE	TRUE	FALSE	FALSE	TRUE	TRUE	TRUE	TRUE	TRUE	TRUE	FALSE	TRUE	10.25	FALSE	TRUE	pneumonia	40.4	NO	YES	7.5	FALSE	FALSE	0	0	10	0	10	3	2	7	2	3	2	2	1	2011-11-16	48	2	3	9	2	0	0	0	1	0	0
1766	21	TRUE	TRUE	TRUE	FALSE	FALSE	TRUE	TRUE	TRUE	TRUE	TRUE	TRUE	FALSE	TRUE	12.4	TRUE	FALSE		39.6				FALSE	FALSE	1	1	9	9	9	3	1	3	1	3	2	2	1	2011-11-22	21	1	2	3.15	1	0	0	0	0	0	0
1767	12	TRUE	TRUE	TRUE	FALSE	FALSE	TRUE	TRUE	TRUE	TRUE	TRUE	TRUE	FALSE	TRUE	7.9	TRUE	FALSE		39.1	NO	NO		FALSE	FALSE	2	1	7	5	8	4	2	4	2	2	1	1	1	2011-11-22	12	1	1			0	0	0	1	0	0
1768	17	TRUE	TRUE	TRUE	FALSE	FALSE	TRUE	TRUE	TRUE	TRUE	TRUE	TRUE	FALSE	TRUE	9.75	TRUE	FALSE		39.2	YES	NO	15	FALSE	FALSE	3	2	10	5	7	3	4	2	2	2	1	2	1	2011-11-25	18	1	1	18	2	0	0	0	1	0	0
1769	13	TRUE	TRUE	TRUE	FALSE	FALSE	TRUE	TRUE	TRUE	TRUE	TRUE	TRUE	FALSE	TRUE	10.9	TRUE	FALSE		40.1	YES	NO	13.8	FALSE	FALSE	3	2	6	8	10	5	3	2	1	2	1	2	1	2011-11-26	12	1	1	5	1	0	0	0	0	0	0
1770	21	TRUE	TRUE	TRUE	FALSE	FALSE	TRUE	TRUE	TRUE	TRUE	TRUE	TRUE	FALSE	TRUE	11.4	TRUE	FALSE		39.4	YES	NO	15	FALSE	FALSE	5	5	7	8	5	1	3	5	1	3	2	2	1	2011-11-28	24	1	2	18	2	1	1	0	0	1	0
1771	21	TRUE	TRUE	TRUE	FALSE	FALSE	FALSE	TRUE	TRUE	TRUE	TRUE	TRUE	FALSE	TRUE		FALSE	FALSE		37.7				FALSE	FALSE	5	6	7	5	5	0	5	5	1	3	2	2	0	2011-11-23						1	1	0	1	1	1
1772	15	TRUE	TRUE	TRUE	FALSE	FALSE	FALSE	TRUE	TRUE	TRUE	TRUE	TRUE	FALSE	TRUE		FALSE	FALSE		37.5				FALSE	FALSE	6	5	4	5	5	2	5	5	1	2	1	2	0	2011-11-12						1	1	1	1	1	1
1773	13	TRUE	TRUE	TRUE	FALSE	FALSE	TRUE	TRUE	TRUE	TRUE	TRUE	TRUE	FALSE	TRUE	8.7	TRUE	FALSE		38.4	YES	NO	15.5	FALSE	FALSE	2	1	8	4	7	4	2	2	2	2	1	2	1	2011-12-13	24	1	2	11	2	0	0	0	1	0	0
1774	13	TRUE	TRUE	TRUE	FALSE	FALSE	TRUE	TRUE	TRUE	TRUE	TRUE	TRUE	FALSE	TRUE	10.2	TRUE	FALSE		39.7	YES	NO	14.7	FALSE	FALSE	1	0	10	8	8	4	2	8	2	2	1	2	1	2011-12-16	30	2	2	4.45	1	0	0	0	0	0	0
1775	13	TRUE	TRUE	TRUE	FALSE	FALSE	TRUE	TRUE	TRUE	TRUE	TRUE	TRUE	FALSE	TRUE	8	TRUE	FALSE		38.8	YES	NO	15	FALSE	FALSE	0	0	8	7	8	3	2	2	2	2	1	2	1	2011-12-16	96	2	3	24	2	0	0	0	0	0	0
1776	22	TRUE	TRUE	TRUE	FALSE	FALSE	TRUE	TRUE	TRUE	TRUE	TRUE	TRUE	FALSE	TRUE	14.2	TRUE	FALSE		38.2	YES	NO	15	FALSE	FALSE	2	2	8	4	7	3	2	2	1	3	2	2	1	2012-01-02	26	2	2			0	0	0	1	0	0
1777	19	TRUE	TRUE	TRUE	FALSE	FALSE	TRUE	TRUE	TRUE	TRUE	TRUE	TRUE	FALSE	TRUE	10.85	TRUE	FALSE		38.3	YES	NO	13.8	FALSE	FALSE	2	3	7	7	6	2	3	2	2	3	2	2	1	2012-01-04	20	1	1	5.2	1	0	0	0	0	0	0
1778	23	TRUE	TRUE	TRUE	FALSE	FALSE	TRUE	TRUE	TRUE	TRUE	TRUE	TRUE	FALSE	TRUE	10.8	TRUE	FALSE		39	YES	NO	15	FALSE	FALSE	1	2	8	8	8	3	1	4	2	3	2	2	1	2012-01-04	22	1	2	1.3	1	0	0	0	0	0	0
1779	23	TRUE	TRUE	TRUE	FALSE	FALSE	TRUE	TRUE	TRUE	TRUE	TRUE	TRUE	FALSE	TRUE	12.5	TRUE	FALSE		39.1	YES	NO	15	FALSE	FALSE	5	5	6	7	7	2	2	5	1	3	2	2	1	2012-01-16	18	1	1	3	1	1	1	0	0	0	0
1780	22	TRUE	TRUE	TRUE	FALSE	FALSE	TRUE	TRUE	TRUE	TRUE	TRUE	TRUE	FALSE	TRUE	12.7	TRUE	FALSE		39.4	YES	NO	15.5	FALSE	FALSE	5	4	5	6	5	4	4	2	1	3	2	2	1	2012-01-14	17	1	1	2.45	1	1	0	1	0	1	0
1781	6	TRUE	TRUE	TRUE	FALSE	FALSE	TRUE	TRUE	TRUE	TRUE	TRUE	TRUE	FALSE	TRUE	8.4	TRUE	FALSE		39	YES	NO	14.3	FALSE	TRUE	4		5	5	5	2	5	8	2	1	1	1	1	2012-01-16	60	2	3	17.3	2	0	1	1	1	1	1
1782	15	TRUE	TRUE	TRUE	FALSE	FALSE	TRUE	TRUE	TRUE	TRUE	TRUE	TRUE	FALSE	TRUE	11.4	TRUE	FALSE		38.9	YES	NO	17.5	FALSE	FALSE	0	2	9	2	8	1	3	8	2	2	1	2	1	2012-01-17	31	2	2	2	1	0	0	0	1	0	0
1783	24	TRUE	TRUE	TRUE	FALSE	FALSE	TRUE	TRUE	TRUE	TRUE	TRUE	TRUE	FALSE	TRUE	12.7	TRUE	FALSE		38.4	YES	NO	15.6	FALSE	FALSE	3	3	6	5	5	1	5	3	1	4	2	2	1	2012-01-20	12	1	1	3.3	1	0	0	0	1	1	1
1784	32	TRUE	TRUE	TRUE	FALSE	FALSE	TRUE	TRUE	TRUE	TRUE	TRUE	TRUE	FALSE	TRUE	15.3	TRUE	FALSE		39.1	YES	NO	15.7	FALSE	FALSE	0	2	8	5	8	2	3	3	2	5	2	3	1	2012-01-23	27	2	2	14	2	0	0	0	1	0	0
1785	33	TRUE	TRUE	TRUE	FALSE	FALSE	TRUE	TRUE	TRUE	TRUE	TRUE	TRUE	FALSE	TRUE	14.4	FALSE	TRUE	fever	38.7	YES	NO	15	FALSE	FALSE	5	4	6	5	6	2	4	4	1	5	2	3	1	2012-01-25	312	2	3	23	2	1	0	0	1	0	0
1786	19	TRUE	TRUE	TRUE	FALSE	FALSE	TRUE	TRUE	TRUE	TRUE	TRUE	TRUE	FALSE	TRUE	124	TRUE	FALSE		39.4	YES	NO	14.5	FALSE	FALSE	1	2	8	3	4	4	3	3	1	3	2	2	1	2012-02-01	45	2	3			0	0	0	1	1	0
1787	7	TRUE	TRUE	TRUE	FALSE	FALSE	TRUE	TRUE	TRUE	TRUE	TRUE	TRUE	FALSE	TRUE	8	TRUE	FALSE		38.5	YES	NO	15	FALSE	TRUE	5		5	5	5	1	2	7	1	1	1	1	1	2012-02-03	30	2	2	6.3	2	1	1	1	1	1	0
1788	11	TRUE	TRUE	TRUE	FALSE	FALSE	TRUE	TRUE	TRUE	TRUE	TRUE	TRUE	FALSE	TRUE	9	TRUE	FALSE		39.8	YES	NO	17	FALSE	FALSE	4	3	6	4	5	1	3	4	2	1	1	1	1	2012-02-13	17	1	1	4.3	1	0	0	0	1	1	0
1789	12	TRUE	TRUE	TRUE	FALSE	FALSE	TRUE	TRUE	TRUE	TRUE	TRUE	TRUE	FALSE	TRUE	8.7	TRUE	FALSE			YES	NO	17	FALSE	FALSE	2	1	7	8	8	2	3	5	2	2	1	1	1	2012-12-13	48	2	3	4.15	1	0	0	0	0	0	0
1790	11	TRUE	TRUE	TRUE	FALSE	FALSE	TRUE	TRUE	TRUE	TRUE	TRUE	TRUE	FALSE	TRUE	9	TRUE	FALSE		39.8	YES	NO	17	FALSE	FALSE	4	3	6	4	5	1	3	4	2	1	1	1	1	2012-02-13	17	1	1	4.3	1	0	0	0	1	1	0
1791	8	TRUE	TRUE	TRUE	FALSE	FALSE	TRUE	TRUE	TRUE	TRUE	TRUE	TRUE	FALSE	TRUE	7.2	TRUE	FALSE		39.4	YES	NO	15	FALSE	TRUE	0		10	9	10	5	2	7	1	1	1	1	1	2012-02-13	72	2	3	1.3	1	0	1	0	0	0	0
1793	14	TRUE	TRUE	TRUE	FALSE	FALSE	TRUE	TRUE	TRUE	TRUE	TRUE	TRUE	FALSE	TRUE	7.9	FALSE	FALSE	influenza A	39.4	YES	NO	150	FALSE	FALSE	3	4	7	6	6	3	3	6	2	2	1	2	1	2012-02-21	96	2	3	5.3	1	0	0	0	0	0	0
1801	10	TRUE	TRUE	TRUE	FALSE	FALSE	TRUE	TRUE	TRUE	TRUE	TRUE	TRUE	FALSE	TRUE	10	TRUE	FALSE		39	YES	NO	15	FALSE	FALSE	4	2	7	6	10	1	8	3	2	1	1	1	1	2011-04-28	24	1	2	5	1	0	0	0	0	0	1
1802	32	TRUE	TRUE	TRUE	FALSE	FALSE	TRUE	TRUE	TRUE	TRUE	TRUE	TRUE	FALSE	TRUE	11	TRUE	FALSE		38.3	NO	YES	7.5	FALSE	FALSE	3	4	7	5	6	3	2	4	1	5	2	3	1	2011-05-02	20	1	1	7	2	0	0	0	1	0	0
1803	27	TRUE	TRUE	TRUE	FALSE	FALSE	TRUE	TRUE	TRUE	TRUE	TRUE	TRUE	FALSE	TRUE	12.9	TRUE	FALSE		38.4	YES	NO	15.1	FALSE	FALSE	1	3	7	5	10	1	1	1	2	4	2	3	1	2011-05-11	24	1	2	5	1	0	0	0	1	0	0
1804	29	TRUE	TRUE	TRUE	FALSE	FALSE	TRUE	TRUE	TRUE	TRUE	TRUE	TRUE	FALSE	TRUE	12.3	TRUE	FALSE		39	YES	NO	15.8	FALSE	FALSE	2	2	8	2	9	1	1	8	1	4	2	3	1	2011-11-21	48	2	3	1	1	0	0	0	1	0	0
1805	23	TRUE	TRUE	TRUE	FALSE	FALSE	TRUE	TRUE	TRUE	TRUE	TRUE	TRUE	FALSE	TRUE	12.2	TRUE	FALSE		39.8	YES	NO	16	FALSE	FALSE	1	1	7	6	6	2	3	4	1	3	2	2	1	2011-11-21	24	1	2	1	1	0	0	0	0	0	0
1806	28	TRUE	TRUE	TRUE	FALSE	FALSE	TRUE	TRUE	TRUE	TRUE	TRUE	TRUE	FALSE	TRUE	17.9	TRUE	FALSE		39.1	YES	NO	16.8	FALSE	FALSE	4	5	5	5	4	1	4	3	1	4	2	3	1	2011-11-21	48	2	3	1.45	1	0	1	1	1	1	0
1807	26	TRUE	TRUE	TRUE	FALSE	FALSE	TRUE	TRUE	TRUE	TRUE	TRUE	TRUE	FALSE	TRUE	12.2	TRUE	FALSE		38.9	YES	NO	16	FALSE	FALSE	2.5	3	10	0	5	1	1.5	1.5	2	4	2	3	1	2011-11-22	48	2	3	4	1	0	0	0	1	1	0
1811	24	TRUE	TRUE	TRUE	FALSE	FALSE	FALSE	TRUE	TRUE	TRUE	TRUE	TRUE	FALSE	TRUE		FALSE	FALSE		37.5				FALSE	FALSE	5	7	5	5	5	1	5	5	1	4	2	2	0	2011-11-04						1	1	1	1	1	1
1812	13	TRUE	TRUE	TRUE	FALSE	FALSE	FALSE	TRUE	TRUE	TRUE	TRUE	TRUE	FALSE	TRUE		FALSE	FALSE		36.9				FALSE	FALSE	5	5	5	6	5	0	4	7	2	2	1	2	0	2011-11-04						1	1	1	0	1	0
1901	11	TRUE	TRUE	TRUE	FALSE	FALSE	TRUE	TRUE	TRUE	TRUE	TRUE	TRUE	FALSE	TRUE	9.9	TRUE	FALSE		39.1	YES	NO	15.2	FALSE	FALSE	3.5	2.5	7.5	7.5	7.5	4	2.5	2	1	1	1	1	1	2011-05-16	27	2	2	5.5	1	0	0	0	0	0	0
1902	18	TRUE	TRUE	TRUE	FALSE	FALSE	TRUE	TRUE	TRUE	TRUE	TRUE	TRUE	FALSE	TRUE	14	TRUE	FALSE		39.3	YES	NO	12.9	FALSE	FALSE	4	4	6	6	5	1	2	4	1	3	2	2	1	2011-04-04	43	2	3	3.5	1	0	0	0	0	1	0
1903	32	TRUE	TRUE	TRUE	FALSE	FALSE	TRUE	TRUE	TRUE	TRUE	TRUE	TRUE	FALSE	TRUE	13	TRUE	FALSE		40.3	YES	NO	15.4	FALSE	FALSE	1	1	5	5	5	1	2	7	2	5	2	3	1	2011-04-04	60	2	3	24	2	0	0	1	1	1	0
1904	13	TRUE	TRUE	TRUE	FALSE	FALSE	TRUE	TRUE	TRUE	TRUE	TRUE	TRUE	FALSE	TRUE	12.4	TRUE	FALSE		39.5	YES	NO	14.5	FALSE	FALSE	4	4	8	9	10	3	2	6	2	2	1	2	1	2011-04-04	36	2	3	5.5	1	0	0	0	0	0	0
1905	7	TRUE	TRUE	TRUE	FALSE	FALSE	TRUE	TRUE	TRUE	TRUE	TRUE	TRUE	FALSE	TRUE	7.9	TRUE	FALSE		38.6	NO	YES	6.3	FALSE	TRUE	2.5		7	5	7.5	1	5	6	2	1	1	1	1	2011-04-06	36	2	3	2	1	0	1	0	1	0	1
1906	28	TRUE	TRUE	TRUE	FALSE	FALSE	TRUE	TRUE	TRUE	TRUE	TRUE	TRUE	FALSE	TRUE	12.65	TRUE	FALSE		39.4	YES	NO	14.2	FALSE	FALSE	0	1	10	5	7.5	2	5	5	1	4	2	3	1	2011-04-11	12	1	1	6.5	2	0	0	0	1	0	1
1907	23	TRUE	TRUE	TRUE	FALSE	FALSE	TRUE	TRUE	TRUE	TRUE	TRUE	TRUE	FALSE	TRUE	11.2	FALSE	TRUE	isolated fever	39.9	YES	NO	14.7	FALSE	FALSE	5	4	6	7.5	7.5	2	4	4	2	3	2	2	1	2011-05-02	22	1	2	7.5	2	1	0	0	0	0	0
1909	29	TRUE	TRUE	TRUE	FALSE	FALSE	TRUE	TRUE	TRUE	TRUE	TRUE	TRUE	FALSE	TRUE	12.4	TRUE	FALSE		38.4	YES	NO	14.5	FALSE	FALSE	0	1	7.5	5	5	3	4	5	2	4	2	3	1	2011-05-09	16	1	1	5.3	1	0	0	0	1	1	0
1910	10	TRUE	TRUE	TRUE	FALSE	FALSE	TRUE	TRUE	TRUE	TRUE	TRUE	TRUE	FALSE	TRUE	9.75	FALSE	TRUE	isolated fever	38.7	YES	NO	15.4	FALSE	FALSE	0	2.5	5	10	10	5	2.5	1	1	1	1	1	1	2011-05-26	21	1	2	6	2	0	0	1	0	0	0
1911	9	TRUE	TRUE	TRUE	FALSE	FALSE	FALSE	TRUE	TRUE	TRUE	TRUE	TRUE	FALSE	TRUE		FALSE	FALSE		37.3				FALSE	FALSE	5	5	5	5	5	1	5	5	2	1	1	1	0	2011-04-01						1	1	1	1	1	1
1912	32	TRUE	TRUE	TRUE	FALSE	FALSE	FALSE	TRUE	TRUE	TRUE	TRUE	TRUE	FALSE	TRUE		FALSE	FALSE		37.3				FALSE	FALSE	5	5	5	5	5	0	5	5	2	5	2	3	0	2011-04-01						1	1	1	1	1	1
1913	24	TRUE	TRUE	TRUE	FALSE	FALSE	FALSE	TRUE	TRUE	TRUE	TRUE	TRUE	FALSE	TRUE		FALSE	FALSE		37.3				FALSE	FALSE	5	5	5	5	5	0	5	5	1	4	2	2	0	2011-04-04						1	1	1	1	1	1
1914	11	TRUE	TRUE	TRUE	FALSE	FALSE	FALSE	TRUE	TRUE	TRUE	TRUE	TRUE	FALSE	TRUE		FALSE	FALSE		37				FALSE	FALSE	6	6	5	5	5	0	5	5	1	1	1	1	0	2011-04-27						1	1	1	1	1	1
1915	12	TRUE	TRUE	TRUE	FALSE	FALSE	FALSE	TRUE	TRUE	TRUE	TRUE	TRUE	FALSE	TRUE		FALSE	FALSE		37.7				FALSE	FALSE	5	5	6	5	5	1	5	4	1	2	1	1	0	2011-05-03						1	1	0	1	1	1
1916	19	TRUE	TRUE	TRUE	FALSE	FALSE	FALSE	TRUE	TRUE	TRUE	TRUE	TRUE	FALSE	TRUE		FALSE	FALSE		37				FALSE	FALSE	5	5	5	5	5	0	5	5	2	3	2	2	0	2011-05-04						1	1	1	1	1	1
1917	16	TRUE	TRUE	TRUE	FALSE	FALSE	FALSE	TRUE	TRUE	TRUE	TRUE	TRUE	FALSE	TRUE		FALSE	FALSE		37				FALSE	FALSE	5	5	7	5	7	5	5	5	1	2	1	2	0	2011-05-06						1	1	0	1	0	1
1918	12	TRUE	TRUE	TRUE	FALSE	FALSE	FALSE	TRUE	TRUE	TRUE	TRUE	TRUE	FALSE	TRUE		FALSE	FALSE		37.5				FALSE	FALSE	5	5	5	5	5	0	5	5	2	2	1	1	0	2011-05-16						1	1	1	1	1	1
1919	16	TRUE	TRUE	TRUE	FALSE	FALSE	FALSE	TRUE	TRUE	TRUE	TRUE	TRUE	FALSE	TRUE		FALSE	FALSE		37.2				FALSE	FALSE	5	5	4	5	5	1	5	5	1	2	1	2	0	2011-05-20						1	1	1	1	1	1
1920	6	TRUE	TRUE	TRUE	FALSE	FALSE	FALSE	TRUE	TRUE	TRUE	TRUE	TRUE	FALSE	TRUE		FALSE	FALSE		37.5				FALSE	TRUE	5		5	5	5	0	5	5.5	1	1	1	1	0	2011-05-23						1	1	1	1	1	1
1921	6	TRUE	TRUE	TRUE	FALSE	FALSE	TRUE	TRUE	TRUE	TRUE	TRUE	TRUE	FALSE	TRUE	8.13	FALSE	TRUE	isolated fever	38.5	YES	NO	15	FALSE	TRUE	2.5		2.5	5	10	2	4	6	1	1	1	1	1	2011-12-08	20	1	1	7	2	0	1	1	1	0	0
2002	13	TRUE	TRUE	TRUE	FALSE	FALSE	TRUE	TRUE	TRUE	TRUE	TRUE	TRUE	FALSE	TRUE	12	FALSE	TRUE	isolated fever	38.4	YES	NO	15	FALSE	FALSE	0	2.5	10	7.5	7.5	1	5	7.5	2	2	1	2	1	2011-03-25	16	1	1	3	1	0	0	0	0	0	1
2003	13	TRUE	TRUE	TRUE	FALSE	FALSE	TRUE	TRUE	TRUE	TRUE	TRUE	TRUE	FALSE	TRUE	10	FALSE	TRUE	virosis	38.2	YES	NO	15	FALSE	FALSE	2	2.5	8	5	5.5	1	5	10	1	2	1	2	1	2011-04-26	24	1	2	2	1	0	0	0	1	0	1
2004	14	TRUE	TRUE	TRUE	FALSE	FALSE	TRUE	TRUE	TRUE	TRUE	TRUE	TRUE	FALSE	TRUE	9.5	TRUE	FALSE		39				FALSE	FALSE	0	1	10	8	8	2	2.5	7.5	1	2	1	2	1	2011-05-09	38	2	3	9.15	2	0	0	0	0	0	0
2005	17	TRUE	TRUE	TRUE	FALSE	FALSE	TRUE	TRUE	TRUE	TRUE	TRUE	TRUE	FALSE	TRUE	10.62	FALSE	TRUE	isolated fever	38.7	YES	NO	15	FALSE	FALSE	4	1.5	10	10	6	5	5	10	2	2	1	2	1	2011-10-03	12	1	1	1	1	0	0	0	0	0	1
2006	33	TRUE	TRUE	TRUE	FALSE	FALSE	TRUE	TRUE	TRUE	TRUE	TRUE	TRUE	FALSE	TRUE	13.6	FALSE	TRUE	rhinopharyngitis diarrhea	38.7	YES	NO	15	FALSE	FALSE	0	4	10	0	2	3	1	10	1	5	2	3	1	2011-10-21	12	1	1	8	2	0	0	0	1	1	0
2007	34	TRUE	TRUE	TRUE	FALSE	FALSE	TRUE	TRUE	TRUE	TRUE	TRUE	TRUE	FALSE	TRUE	13.5	TRUE	FALSE		38	YES	NO	15	FALSE	FALSE	0	2	10	7.5	9	3		.5	2	5	2	3	1	2011-10-22	30	2	2	5.3	1	0	0	0	0	0	1
2008	12	TRUE	TRUE	TRUE	FALSE	FALSE	TRUE	TRUE	TRUE	TRUE	TRUE	TRUE	FALSE	TRUE	10	TRUE	FALSE		38	YES	NO	15	FALSE	FALSE	4	4	9	5	7.5	1	4.5	3.5	1	2	1	1	1	2011-10-28	24	1	2	2	1	0	0	0	1	0	0
2009	28	TRUE	TRUE	TRUE	FALSE	FALSE	TRUE	TRUE	TRUE	TRUE	TRUE	TRUE	FALSE	TRUE	9	TRUE	FALSE		38.1	YES	NO	15	FALSE	FALSE	5	2.5	7.5	5	6.5	2	3.5	2.5	2	4	2	3	1	2011-11-16	24	1	2	2	1	1	0	0	1	0	0
2010	26	TRUE	TRUE	TRUE	FALSE	FALSE	TRUE	TRUE	TRUE	TRUE	TRUE	TRUE	FALSE	TRUE	12	TRUE	FALSE		38.4	YES	NO	15	FALSE	FALSE	5	5	5	9	8.5	4	3	1.5	1	4	2	3	1	2011-11-05	40	2	3	10	2	1	1	1	0	0	0
2011	21	TRUE	TRUE	TRUE	FALSE	FALSE	FALSE	TRUE	TRUE	TRUE	TRUE	TRUE	FALSE	TRUE		FALSE	FALSE		37.5				FALSE	FALSE	5	6	5	6	5	0	5	3	1	3	2	2	0	2011-03-15						1	1	1	0	1	1
2012	16	TRUE	TRUE	TRUE	FALSE	FALSE	FALSE	TRUE	TRUE	TRUE	TRUE	TRUE	FALSE	TRUE		FALSE	FALSE		37.4				FALSE	FALSE	5	5	5	5	5	1	5	5	2	2	1	2	0	2011-03-16						1	1	1	1	1	1
2013	12	TRUE	TRUE	TRUE	FALSE	FALSE	FALSE	TRUE	TRUE	TRUE	TRUE	TRUE	FALSE	TRUE		FALSE	FALSE		37.2				FALSE	FALSE	5	5	5	5	5	0	5	5	1	2	1	1	0	2011-03-21						1	1	1	1	1	1
2014	26	TRUE	TRUE	TRUE	FALSE	FALSE	FALSE	TRUE	TRUE	TRUE	TRUE	TRUE	FALSE	TRUE		FALSE	FALSE		37.3				FALSE	FALSE	5	5	5	5	5	0	5	3.5	2	4	2	3	0	2011-03-18						1	1	1	1	1	1
2015	11	TRUE	TRUE	TRUE	FALSE	FALSE	FALSE	TRUE	TRUE	TRUE	TRUE	TRUE	FALSE	TRUE		FALSE	FALSE		37.1				FALSE	FALSE	5	5	7.5	5	5	0	5	9	2	1	1	1	0	2011-03-30						1	1	0	1	1	1
2016	18	TRUE	TRUE	TRUE	FALSE	FALSE	FALSE	TRUE	TRUE	TRUE	TRUE	TRUE	FALSE	TRUE		FALSE	FALSE		37				FALSE	FALSE	5	7.5	5	6.5	5	0	3.5	7.5	2	3	2	2	0	2011-05-05						1	1	1	0	1	0
2017	12	TRUE	TRUE	TRUE	FALSE	FALSE	FALSE	TRUE	TRUE	TRUE	TRUE	TRUE	FALSE	TRUE		FALSE	FALSE		37.4				FALSE	FALSE	5	6	8	5	5	2	2.5	2.5	1	2	1	1	0	2011-05-23						1	1	0	1	1	0
2018	7	TRUE	TRUE	TRUE	FALSE	FALSE	FALSE	TRUE	TRUE	TRUE	TRUE	TRUE	FALSE	TRUE		FALSE	FALSE		37.3				FALSE	FALSE	2.5	5	3.5	6.5	6	0	5	4	1	1	1	1	0	2011-05-23						0	1	1	0	0	1
2019	11	TRUE	TRUE	TRUE	FALSE	FALSE	FALSE	TRUE	TRUE	TRUE	TRUE	TRUE	FALSE	TRUE		FALSE	FALSE		37.2				FALSE	FALSE	5	5	7.5	5	2.5	1	5	1.5	1	1	1	1	0	2011-06-20						1	1	0	1	1	1
2020	13	TRUE	TRUE	TRUE	FALSE	FALSE	FALSE	TRUE	TRUE	TRUE	TRUE	TRUE	FALSE	TRUE		FALSE	FALSE		37.2				FALSE	FALSE	3	3.5	10	4	5	5	5	4	2	2	1	2	0	2011-06-08						0	0	0	1	1	1
2021	14	TRUE	TRUE	TRUE	FALSE	FALSE	FALSE	TRUE	TRUE	TRUE	TRUE	TRUE	FALSE	TRUE		FALSE	FALSE		37				FALSE	FALSE	5	7.5	5	6.5	5	3	4	7	1	2	1	2	0	2011-10-12						1	1	1	0	1	0
2022	17	TRUE	TRUE	TRUE	FALSE	FALSE	FALSE	TRUE	TRUE	TRUE	TRUE	TRUE	FALSE	TRUE		FALSE	FALSE		37.1				FALSE	FALSE	2	3	2.5	1	4	1	5	5	2	2	1	2	0	2011-10-14						0	0	1	1	1	1
2023	32	TRUE	TRUE	TRUE	FALSE	FALSE	FALSE	TRUE	TRUE	TRUE	TRUE	TRUE	FALSE	TRUE		FALSE	FALSE		36.7				FALSE	FALSE	5	5	5	5	5	1	5	6.5	2	5	2	3	0	2011-10-14						1	1	1	1	1	1
2024	31	TRUE	TRUE	TRUE	FALSE	FALSE	FALSE	TRUE	TRUE	TRUE	TRUE	TRUE	FALSE	TRUE		FALSE	FALSE		37.2				FALSE	FALSE	7.5	7.5	2.5	2.5	5	3	2.5	2.5	2	5	2	3	0	2011-10-17						1	1	1	1	1	0
2025	12	TRUE	TRUE	TRUE	FALSE	FALSE	FALSE	TRUE	TRUE	TRUE	TRUE	TRUE	FALSE	TRUE		FALSE	FALSE		37				FALSE	FALSE	5	5	5	5	5	1	5	5	1	2	1	1	0	2011-10-26						1	1	1	1	1	1
2026	16	TRUE	TRUE	TRUE	FALSE	FALSE	FALSE	TRUE	TRUE	TRUE	TRUE	TRUE	FALSE	TRUE		FALSE	FALSE		37.1				FALSE	FALSE	5	5	5	5	5	4	2.5	7	1	2	1	2	0	2011-10-26						1	1	1	1	1	0
2027	26	TRUE	TRUE	TRUE	FALSE	FALSE	FALSE	TRUE	TRUE	TRUE	TRUE	TRUE	FALSE	TRUE		FALSE	FALSE		37				FALSE	FALSE	5	3	2.5	2.5	5	3	2.5	7.5	2	4	2	3	0	2011-10-26						1	0	1	1	1	0
2028	16	TRUE	TRUE	TRUE	FALSE	FALSE	FALSE	TRUE	TRUE	TRUE	TRUE	TRUE	FALSE	TRUE		FALSE	FALSE		37.2				FALSE	FALSE	5	5	5	5	5	0	5	4	1	2	1	2	0	2011-11-05						1	1	1	1	1	1
2029	22	TRUE	TRUE	TRUE	FALSE	FALSE	TRUE	TRUE	TRUE	TRUE	TRUE	TRUE	FALSE	TRUE	14	TRUE	FALSE		38.3	YES	NO	15	FALSE	FALSE	2.5	2.5	7.5	7.5	7.5	2	2.5	10	2	3	2	2	1	2011-12-16	4	1	1	4	1	0	0	0	0	0	0
2030	12	TRUE	TRUE	TRUE	FALSE	FALSE	TRUE	TRUE	TRUE	TRUE	TRUE	TRUE	FALSE	TRUE	8.7	TRUE	TRUE	otitis with effusion	39.2	YES	NO	15	FALSE	FALSE	1	2.5	10	7.5	10	5	2.5	2.5	2	2	1	1	1	2011-12-26				4	1	0	0	0	0	0	0
2031	19	TRUE	TRUE	TRUE	FALSE	FALSE	TRUE	TRUE	TRUE	TRUE	TRUE	TRUE	FALSE	TRUE	12	TRUE	FALSE		38	YES			FALSE	FALSE	5	5	10	5	5	3	3	5	1	3	2	2	1	2012-01-06	72	2	3	12	2	1	1	0	1	1	0
2032	22	TRUE	TRUE	TRUE	FALSE	FALSE	TRUE	TRUE	TRUE	TRUE	TRUE	TRUE	FALSE	TRUE	11	TRUE	FALSE		38.5	YES	NO	15	FALSE	FALSE	5	5	5	5	4	3	2	7.5	1	3	2	2	1	2012-01-23	72	2	3	11	2	1	1	1	1	1	0
2033	36	TRUE	TRUE	TRUE	FALSE	FALSE	TRUE	TRUE	TRUE	TRUE	TRUE	TRUE	FALSE	TRUE	14.5	FALSE	TRUE	isolated	38.3	NO	YES	7.5	FALSE	FALSE	5	5	5	5	5	1	1.5	10	2	5	2	3	1	2012-01-25	16	1	1	6	2	1	1	1	1	1	0
2101	21	TRUE	TRUE	TRUE	FALSE	FALSE	TRUE	TRUE	TRUE	TRUE	TRUE	TRUE	FALSE	TRUE	13	FALSE	TRUE	virosis	38.8	YES	NO	15.4	FALSE	FALSE	2	5	5	5	8	1	3	3	1	3	2	2	1	2011-03-16	36	2	3	4	1	0	1	1	1	0	0
2102	19	TRUE	TRUE	TRUE	FALSE	FALSE	TRUE	TRUE	TRUE	TRUE	TRUE	TRUE	FALSE	TRUE	11.3	FALSE	TRUE	bronchitis	39.6	YES	NO	15	FALSE	FALSE	0	2	5	5	5	1	5	5	2	3	2	2	1	2011-03-19	24	1	2	2.5	1	0	0	1	1	1	1
2103	28	TRUE	TRUE	TRUE	FALSE	FALSE	TRUE	TRUE	TRUE	TRUE	TRUE	TRUE	FALSE	TRUE	13	TRUE	FALSE		39.7	YES	NO	15	FALSE	FALSE	0	0	4	5	5	1	2.5	3	1	4	2	3	1	2011-03-21	14	1	1	7	2	0	0	1	1	1	0
2104	25	TRUE	TRUE	TRUE	FALSE	FALSE	TRUE	TRUE	TRUE	TRUE	TRUE	TRUE	FALSE	TRUE	12	TRUE	FALSE		39.4	YES	NO	15	FALSE	FALSE	3	5	10	10	10	5	5	3	1	4	2	3	1	2011-03-23	23	1	2	3	1	0	1	0	0	0	1
2105	29	TRUE	TRUE	TRUE	FALSE	FALSE	TRUE	TRUE	TRUE	TRUE	TRUE	TRUE	FALSE	TRUE	11.7	TRUE	FALSE		38.4	YES	NO	15	FALSE	FALSE	0	2	10	7	7	4	3	8	1	4	2	3	1	2011-03-28	18	1	1	3	1	0	0	0	0	0	0
2106	20	TRUE	TRUE	TRUE	FALSE	FALSE	TRUE	TRUE	TRUE	TRUE	TRUE	TRUE	FALSE	TRUE	11.1	TRUE	FALSE		39.7	YES	NO	15	FALSE	FALSE	0	0	10	5	5	2	5	2.5	2	3	2	2	1	2011-03-30	14.9	1	1	5	1	0	0	0	1	1	1
2107	8	TRUE	TRUE	TRUE	FALSE	FALSE	TRUE	TRUE	TRUE	TRUE	TRUE	TRUE	FALSE	TRUE	10.1	FALSE	TRUE	probable virosis	38.6	YES	NO	15	FALSE	FALSE	5	5	5	5	5	0	5	5	2	1	1	1	1	2011-04-04	39	2	3	2	1	1	1	1	1	1	1
2108	24	TRUE	TRUE	TRUE	FALSE	FALSE	TRUE	TRUE	TRUE	TRUE	TRUE	TRUE	FALSE	TRUE	12.1	FALSE	TRUE	virosis	40	YES	NO	15	FALSE	FALSE	1	0	10	5	9	4	2.5	5	1	4	2	2	1	2011-04-05	18	1	1	1	1	0	0	0	1	0	0
2109	7	TRUE	TRUE	TRUE	FALSE	FALSE	TRUE	TRUE	TRUE	TRUE	TRUE	TRUE	FALSE	TRUE	9	FALSE	TRUE	on going (fever)	39.9	YES	NO	15	FALSE	TRUE	3		8	5	8	1	5	5	1	1	1	1	1	2011-04-12	34	2	2	6	2	0	1	0	1	0	1
2110	11	TRUE	TRUE	TRUE	FALSE	FALSE	TRUE	TRUE	TRUE	TRUE	TRUE	TRUE	FALSE	TRUE	8	TRUE	FALSE		39.9	YES	NO	15	FALSE	FALSE	3	5	8	10	10	1	2	2	2	1	1	1	1	2011-05-09	12	1	1	12	2	0	1	0	0	0	0
2111	7	TRUE	TRUE	TRUE	FALSE	FALSE	FALSE	TRUE	TRUE	TRUE	TRUE	TRUE	FALSE	TRUE		FALSE	FALSE		36.6				FALSE	TRUE	5		5	5	5	0	5	5	2	1	1	1	0	2011-04-12						1	1	1	1	1	1
2112	9	TRUE	TRUE	TRUE	FALSE	FALSE	FALSE	TRUE	TRUE	TRUE	TRUE	TRUE	FALSE	TRUE		FALSE	FALSE		36.5				FALSE	FALSE	5	5	5	5	5	0	5	5	2	1	1	1	0	2011-04-08						1	1	1	1	1	1
2113	24	TRUE	TRUE	TRUE	FALSE	FALSE	FALSE	TRUE	TRUE	TRUE	TRUE	TRUE	FALSE	TRUE		FALSE	FALSE		37.3				FALSE	FALSE	5	5	5	5	5	1	5	5	1	4	2	2	0	2011-04-20						1	1	1	1	1	1
2114	12	TRUE	TRUE	TRUE	FALSE	FALSE	FALSE	TRUE	TRUE	TRUE	TRUE	TRUE	FALSE	TRUE		FALSE	FALSE		36.8				FALSE	FALSE	4	4	4	6	6	2	5	5	1	2	1	1	0	2011-05-02						0	0	1	0	0	1
2115	12	TRUE	TRUE	TRUE	FALSE	FALSE	FALSE	TRUE	TRUE	TRUE	TRUE	TRUE	FALSE	TRUE		FALSE	FALSE		37				FALSE	FALSE	6	6	5	5	6	0	5	5	1	2	1	1	0	2011-05-11						1	1	1	1	0	1
2116	24	TRUE	TRUE	TRUE	FALSE	FALSE	FALSE	TRUE	TRUE	TRUE	TRUE	TRUE	FALSE	TRUE		FALSE	FALSE		36.7				FALSE	FALSE	5	5	5	5	5	0	5	5	2	4	2	2	0	2011-05-20						1	1	1	1	1	1
2117	8	TRUE	TRUE	TRUE	FALSE	FALSE	FALSE	TRUE	TRUE	TRUE	TRUE	TRUE	FALSE	TRUE		FALSE	FALSE		37				FALSE	FALSE	5	5	5	6	6	1	5	5	1	1	1	1	0	2011-05-23						1	1	1	0	0	1
2118	21	TRUE	TRUE	TRUE	FALSE	FALSE	FALSE	TRUE	TRUE	TRUE	TRUE	TRUE	FALSE	TRUE		FALSE	FALSE		37.4				FALSE	FALSE	5	5	5	5	5	0	4.5	4.5	2	3	2	2	0	2011-06-10						1	1	1	1	1	0
2119	24	TRUE	TRUE	TRUE	FALSE	FALSE	FALSE	TRUE	TRUE	TRUE	TRUE	TRUE	FALSE	TRUE		FALSE	FALSE		37.3				FALSE	FALSE	5	5	6	6	6	0	5	5	1	4	2	2	0	2011-06-21						1	1	0	0	0	1
2120	12	TRUE	TRUE	TRUE	FALSE	FALSE	FALSE	TRUE	TRUE	TRUE	TRUE	TRUE	FALSE	TRUE		FALSE	FALSE		36.4				FALSE	FALSE	5	5	5	6	6	1	5	5	2	2	1	1	0	2011-07-01						1	1	1	0	0	1
2201	11	TRUE	TRUE	TRUE	FALSE	FALSE	TRUE	TRUE	TRUE	TRUE	TRUE	TRUE	FALSE	TRUE	9	TRUE	FALSE		38.1	NO	YES	7.5	FALSE	FALSE	2.5	2.5	9	5.5	7.5	2	3.5	5.5	2	1	1	1	1	2011-04-11	24	1	2	9	2	0	0	0	0	0	0
2202	17	TRUE	TRUE	TRUE	FALSE	FALSE	TRUE	TRUE	TRUE	TRUE	TRUE	TRUE	FALSE	TRUE	11.3	FALSE	TRUE	unknown	38.7	YES	NO	14.6	FALSE	FALSE	1.5	1.5	9.5	1.5	2.5	3	1.5	7.5	2	2	1	2	1	2011-04-26	80	2	3	5	1	0	0	0	1	1	0
2203	12	TRUE	TRUE	TRUE	FALSE	FALSE	TRUE	TRUE	TRUE	TRUE	TRUE	TRUE	FALSE	TRUE	10.2	FALSE	TRUE	vaccinal reaction	38.3	NO	YES	7.5	FALSE	FALSE	1.5	0	10	8.5	10	4	2.5	3	1	2	1	1	1	2011-04-30	15	1	1	2.15	1	0	0	0	0	0	0
2204	16	TRUE	TRUE	TRUE	FALSE	FALSE	TRUE	TRUE	TRUE	TRUE	TRUE	TRUE	FALSE	TRUE	10.08	FALSE	TRUE	acute gastroenteritis	38.2	NO	NO		FALSE	FALSE	2.5	1.5	8.5	7.5	7.5	5	1.5	7.5	1	2	1	2	1	2011-05-03	15	1	1	12	2	0	0	0	0	0	0
2205	22	TRUE	TRUE	TRUE	FALSE	FALSE	TRUE	TRUE	TRUE	TRUE	TRUE	TRUE	FALSE	TRUE	10.4	TRUE	FALSE		38	YES	NO	14.4	FALSE	FALSE	2.5	1.5	4.5	5.5	6.5	1	2.5	3.5	2	3	2	2	1	2011-06-01	12	1	1	1.25	1	0	0	1	0	0	0
2206	26	TRUE	TRUE	TRUE	FALSE	FALSE	TRUE	TRUE	TRUE	TRUE	TRUE	TRUE	FALSE	TRUE	13.1	TRUE	FALSE		38.7	YES	NO	14.9	FALSE	FALSE	2.5	7.5	7.5	5	7.5	2	2.5	6.5	2	4	2	3	1	2011-06-28	72	2	3	2	1	0	1	0	1	0	0
2207	17	TRUE	TRUE	TRUE	FALSE	FALSE	TRUE	TRUE	TRUE	TRUE	TRUE	TRUE	FALSE	TRUE	15.5	TRUE	FALSE		38	YES	NO	15.5	FALSE	FALSE	2.5	0	10	2.5	7.5	1	2.5	5	1	2	1	2	1	2011-07-06	48	2	3	3	1	0	0	0	1	0	0
2208	23	TRUE	TRUE	TRUE	FALSE	FALSE	TRUE	TRUE	TRUE	TRUE	TRUE	TRUE	FALSE	TRUE	11.8	TRUE	FALSE		38.7	YES	NO	15	FALSE	FALSE	5	7.5	10	5	5	1	1	7.5	2	3	2	2	1	2011-09-17	36	2	3	6	2	1	1	0	1	1	0
2209	10	TRUE	TRUE	TRUE	FALSE	FALSE	TRUE	TRUE	TRUE	TRUE	TRUE	TRUE	FALSE	TRUE	8.2	FALSE	TRUE	?	38.5	YES	NO	15	FALSE	FALSE	0	0	5	7.5	10	3	2.5	5	2	1	1	1	1	2011-09-21	12	1	1	10	2	0	0	1	0	0	0
2210	19	TRUE	TRUE	TRUE	FALSE	FALSE	TRUE	TRUE	TRUE	TRUE	TRUE	TRUE	FALSE	TRUE	11	FALSE	TRUE	unknown	38.3	NO	NO		FALSE	FALSE	6	5	5	6	6	2	5	2.5	1	3	2	2	1	2011-11-23	15	1	1			1	1	1	0	0	1
2211	17	TRUE	TRUE	TRUE	FALSE	FALSE	FALSE	TRUE	TRUE	TRUE	TRUE	TRUE	FALSE	TRUE		FALSE	FALSE		37.5				FALSE	FALSE	5	5	5	5	5	2	5	5	1	2	1	2	0	2011-03-15						1	1	1	1	1	1
2212	25	TRUE	TRUE	TRUE	FALSE	FALSE	FALSE	TRUE	TRUE	TRUE	TRUE	TRUE	FALSE	TRUE		FALSE	FALSE		37.3				FALSE	FALSE	5	6	5	5.5	5	0	5	5	2	4	2	3	0	2011-03-22						1	1	1	0	1	1
2213	9	TRUE	TRUE	TRUE	FALSE	FALSE	FALSE	TRUE	TRUE	TRUE	TRUE	TRUE	FALSE	TRUE		FALSE	FALSE		37				FALSE	TRUE	5		5	5	5	0	5	6	2	1	1	1	0	2011-03-23						1	1	1	1	1	1
2214	11	TRUE	TRUE	TRUE	FALSE	FALSE	FALSE	TRUE	TRUE	TRUE	TRUE	TRUE	FALSE	TRUE		FALSE	FALSE		36.8				FALSE	FALSE	5	5	5	4	4	0	5	3	1	1	1	1	0	2011-03-23						1	1	1	1	1	1
2216	33	TRUE	TRUE	TRUE	FALSE	FALSE	FALSE	TRUE	TRUE	TRUE	TRUE	TRUE	FALSE	TRUE		FALSE	FALSE		36.9				FALSE	FALSE	5	5	4	5	5	0	5	5	1	5	2	3	0	2011-04-06						1	1	1	1	1	1
2217	10	TRUE	TRUE	TRUE	FALSE	FALSE	FALSE	TRUE	TRUE	TRUE	TRUE	TRUE	FALSE	TRUE		FALSE	FALSE		37.2				FALSE	FALSE	5	5	5	5	4	0	5	5	1	1	1	1	0	2011-04-11						1	1	1	1	1	1
2218	16	TRUE	TRUE	TRUE	FALSE	FALSE	FALSE	TRUE	TRUE	TRUE	TRUE	TRUE	FALSE	TRUE		FALSE	FALSE		36.9				FALSE	FALSE	5	5	5	6	6	3	5	4	1	2	1	2	0	2011-04-14						1	1	1	0	0	1
2219	15	TRUE	TRUE	TRUE	FALSE	FALSE	FALSE	TRUE	TRUE	TRUE	TRUE	TRUE	FALSE	TRUE		FALSE	FALSE		36.8				FALSE	FALSE	2.5	6	5	5	6	0	5	5	2	2	1	2	0	2011-04-13						0	1	1	1	0	1
2220	17	TRUE	TRUE	TRUE	FALSE	FALSE	FALSE	TRUE	TRUE	TRUE	TRUE	TRUE	FALSE	TRUE		FALSE	FALSE		37.1				FALSE	FALSE	5	5	6	5	5	0	5	5	1	2	1	2	0	2011-04-27						1	1	0	1	1	1
2301	9	TRUE	TRUE	TRUE	FALSE	FALSE	TRUE	TRUE	TRUE	TRUE	TRUE	TRUE	FALSE	TRUE	10.6	FALSE	TRUE	bronchitis	38.5	YES	NO	14.2	FALSE	FALSE	1	0	10	5	8	2	4	10	1	1	1	1	1	2011-03-15	24	1	2	3.3	1	0	0	0	1	0	0
2302	15	TRUE	TRUE	TRUE	FALSE	FALSE	TRUE	TRUE	TRUE	TRUE	TRUE	TRUE	FALSE	TRUE	9.99	TRUE	TRUE	bronchitis	38.7	YES	NO	15	FALSE	FALSE	1	2	10	5	5	1	2	10	1	2	1	2	1	2011-03-15	30	2	2	4	1	0	0	0	1	1	0
2303	33	TRUE	TRUE	TRUE	FALSE	FALSE	TRUE	TRUE	TRUE	TRUE	TRUE	TRUE	FALSE	TRUE	14.8	TRUE	FALSE		38.8	YES	NO	15	FALSE	FALSE	2	4	10	10	10	3	5	3	2	5	2	3	1	2011-03-15	24	1	2	6.3	2	0	0	0	0	0	1
2304	30	TRUE	TRUE	TRUE	FALSE	FALSE	TRUE	TRUE	TRUE	TRUE	TRUE	TRUE	FALSE	TRUE	12.15	TRUE	FALSE		38.5	NO	YES	7.5	FALSE	FALSE	3	5	8	5	7	2	5	1	2	5	2	3	1	2011-03-22	14	1	1	2	1	0	1	0	1	0	1
2305	14	TRUE	TRUE	TRUE	FALSE	FALSE	TRUE	TRUE	TRUE	TRUE	TRUE	TRUE	FALSE	TRUE	9.25	TRUE	FALSE		39.5	YES	NO	15	FALSE	FALSE	0	2	5	5	5	3	0	10	2	2	1	2	1	2011-03-22	15	1	1	11.25	2	0	0	1	1	1	0
2306	9	TRUE	TRUE	TRUE	FALSE	FALSE	TRUE	TRUE	TRUE	TRUE	TRUE	TRUE	FALSE	TRUE	7.8	TRUE	FALSE		38.7	YES	NO	15	FALSE	FALSE	5	5	7	5	7	0	5	10	2	1	1	1	1	2011-03-21	24	1	2	24	2	1	1	0	1	0	1
2307	14	TRUE	TRUE	TRUE	FALSE	FALSE	TRUE	TRUE	TRUE	TRUE	TRUE	TRUE	FALSE	TRUE	12	FALSE	TRUE	bronchitis	38.7	YES	NO	15	FALSE	FALSE	0	2	10	5	10	1	2	3	1	2	1	2	1	2011-03-29	92	2	3	3	1	0	0	0	1	0	0
2308	14	TRUE	TRUE	TRUE	FALSE	FALSE	TRUE	TRUE	TRUE	TRUE	TRUE	TRUE	FALSE	TRUE	11.5	FALSE	TRUE	on going	38.2	YES	NO	15	FALSE	FALSE	0	2	10	10	10	4	2	0	1	2	1	2	1	2011-05-11	15	1	1	3	1	0	0	0	0	0	0
2309	6	TRUE	TRUE	TRUE	FALSE	FALSE	TRUE	TRUE	TRUE	TRUE	TRUE	TRUE	FALSE	TRUE	7	FALSE	TRUE	bronchiolitis	38.8	YES	NO	15	FALSE	FALSE	2	5	10	7	10	2	5	1	1	1	1	1	1	2011-05-11	24	1	2	6	2	0	1	0	0	0	1
2311	9	TRUE	TRUE	TRUE	FALSE	FALSE	FALSE	TRUE	TRUE	TRUE	TRUE	TRUE	FALSE	TRUE		FALSE	FALSE		36.5				FALSE	FALSE	5	5	5	5	5	0	5	2	2	1	1	1	0	2011-03-22						1	1	1	1	1	1
2312	9	TRUE	TRUE	TRUE	FALSE	FALSE	FALSE	TRUE	TRUE	TRUE	TRUE	TRUE	FALSE	TRUE		FALSE	FALSE		37.6				FALSE	FALSE	5	5	5	5	5	0	5	4	2	1	1	1	0	2011-03-22						1	1	1	1	1	1
2313	9	TRUE	TRUE	TRUE	FALSE	FALSE	FALSE	TRUE	TRUE	TRUE	TRUE	TRUE	FALSE	TRUE		FALSE	FALSE		36.9				FALSE	FALSE	5	5	5	5	5	0	5	6	2	1	1	1	0	2011-03-29						1	1	1	1	1	1
2314	17	TRUE	TRUE	TRUE	FALSE	FALSE	FALSE	TRUE	TRUE	TRUE	TRUE	TRUE	FALSE	TRUE		FALSE	FALSE		37.2				FALSE	FALSE	5	5	5	7.5	7.5	5	5	5	1	2	1	2	0	2011-03-29						1	1	1	0	0	1
2315	16	TRUE	TRUE	TRUE	FALSE	FALSE	FALSE	TRUE	TRUE	TRUE	TRUE	TRUE	FALSE	TRUE		FALSE	FALSE		36.8				FALSE	FALSE	5	5	5	6	5	0	5	5	2	2	1	2	0	2011-03-31						1	1	1	0	1	1
2316	24	TRUE	TRUE	TRUE	FALSE	FALSE	FALSE	TRUE	TRUE	TRUE	TRUE	TRUE	FALSE	TRUE		FALSE	FALSE		36.1				FALSE	FALSE	5	5	5	5	5	0	5	5	1	4	2	2	0	2011-04-06						1	1	1	1	1	1
2317	9	TRUE	TRUE	TRUE	FALSE	FALSE	FALSE	TRUE	TRUE	TRUE	TRUE	TRUE	FALSE	TRUE		FALSE	FALSE		37.5				FALSE	FALSE	5	7	5	5	5	0	5	5	2	1	1	1	0	2011-04-06						1	1	1	1	1	1
2318	34	TRUE	TRUE	TRUE	FALSE	FALSE	FALSE	TRUE	TRUE	TRUE	TRUE	TRUE	FALSE	TRUE		FALSE	FALSE		36.7				FALSE	FALSE	5	4	5	5	5	0	5	6	2	5	2	3	0	2011-04-27						1	0	1	1	1	1
2319	10	TRUE	TRUE	TRUE	FALSE	FALSE	FALSE	TRUE	TRUE	TRUE	TRUE	TRUE	FALSE	TRUE		FALSE	FALSE		36.9				FALSE	FALSE	5	5	5	5	7	0	5	4	1	1	1	1	0	2011-04-27						1	1	1	1	0	1
2401	15	TRUE	TRUE	TRUE	FALSE	FALSE	TRUE	TRUE	TRUE	TRUE	TRUE	TRUE	FALSE	TRUE	9.04	TRUE	FALSE		40.5	YES	NO	18	FALSE	FALSE	0	2.5	5	7.5	10	2	2.5	4	2	2	1	2	1	2011-04-28	19	1	1	8	2	0	0	1	0	0	0
2402	38	TRUE	TRUE	TRUE	FALSE	FALSE	TRUE	TRUE	TRUE	TRUE	TRUE	TRUE	FALSE	TRUE	14.2	TRUE	FALSE		39.3	NO	YES	7.5	FALSE	FALSE	0	2	10	5	10	3	2	6	2	5	2	3	1	2011-04-29	40	2	3	3	1	0	0	0	1	0	0
2403	14	TRUE	TRUE	TRUE	FALSE	FALSE	TRUE	TRUE	TRUE	TRUE	TRUE	TRUE	FALSE	TRUE	11.28	FALSE	TRUE	none	38.4	YES	NO	13.2	FALSE	FALSE	2	3	10	5	9	4	5	5	2	2	1	2	1	2011-05-09	17	1	1	2	1	0	0	0	1	0	1
2404	17	TRUE	TRUE	TRUE	FALSE	FALSE	TRUE	TRUE	TRUE	TRUE	TRUE	TRUE	FALSE	TRUE	8.37	TRUE	FALSE		38.3	YES	NO	17.9	FALSE	FALSE	2	2	10	5	9	2	3	5	2	2	1	2	1	2011-05-23	44	2	3	1	1	0	0	0	1	0	0
2406	18	TRUE	TRUE	TRUE	FALSE	FALSE	TRUE	TRUE	TRUE	TRUE	TRUE	TRUE	FALSE	TRUE	10.5	FALSE	TRUE	laryngitis	38.9	YES	NO	15	FALSE	FALSE	5	5	9	4	6	2	3	5	1	3	2	2	1	2011-10-28	48	2	3	2.45	1	1	1	0	1	0	0
2407	17	TRUE	TRUE	TRUE	FALSE	FALSE	TRUE	TRUE	TRUE	TRUE	TRUE	TRUE	FALSE	TRUE	11.1	FALSE	FALSE	probable virosis	38.3	YES	NO	13.5	FALSE	FALSE	4	5	9	8	9	1	4	6	1	2	1	2	1	2011-12-05	15	1	1	3	1	0	1	0	0	0	0
2408	14	TRUE	TRUE	TRUE	FALSE	FALSE	TRUE	TRUE	TRUE	TRUE	TRUE	TRUE	FALSE	TRUE	10.8	FALSE	FALSE		38.2	YES	NO	15	FALSE	FALSE	3	3	7	5	7	1	5	4	1	2	1	2	1	2011-12-05	21	1	2	2	1	0	0	0	1	0	1
2411	12	TRUE	TRUE	TRUE	FALSE	FALSE	FALSE	TRUE	TRUE	TRUE	TRUE	TRUE	FALSE	TRUE		FALSE	FALSE		36.3				FALSE	FALSE	5	5	5	5	5	0	5	4	2	2	1	1	0	2011-04-27						1	1	1	1	1	1
2412	24	TRUE	TRUE	TRUE	FALSE	FALSE	FALSE	TRUE	TRUE	TRUE	TRUE	TRUE	FALSE	TRUE		FALSE	FALSE		37				FALSE	FALSE	5	5	5	5	5	0	5	5	1	4	2	2	0	2011-04-28						1	1	1	1	1	1
2413	10	TRUE	TRUE	TRUE	FALSE	FALSE	FALSE	TRUE	TRUE	TRUE	TRUE	TRUE	FALSE	TRUE		FALSE	FALSE		36.5				FALSE	FALSE	5	5	5	6	5	0	6	6	2	1	1	1	0	2011-04-29						1	1	1	0	1	1
2414	22	TRUE	TRUE	TRUE	FALSE	FALSE	FALSE	TRUE	TRUE	TRUE	TRUE	TRUE	FALSE	TRUE		FALSE	FALSE		36.9				FALSE	FALSE	5	5	5	5	5	0	5	5	1	3	2	2	0	2011-05-06						1	1	1	1	1	1
2415	12	TRUE	TRUE	TRUE	FALSE	FALSE	FALSE	TRUE	TRUE	TRUE	TRUE	TRUE	FALSE	TRUE		FALSE	FALSE		37.6				FALSE	FALSE	5	4	5	5	5	0	5	5	2	2	1	1	0	2011-05-25						1	0	1	1	1	1
2416	9	TRUE	TRUE	TRUE	FALSE	FALSE	FALSE	TRUE	TRUE	TRUE	TRUE	TRUE	FALSE	TRUE		FALSE	FALSE		36.7				FALSE	FALSE	7	5	5	5	5	0	6	4	2	1	1	1	0	2011-05-27						1	1	1	1	1	1
2417	9	TRUE	TRUE	TRUE	FALSE	FALSE	FALSE	TRUE	TRUE	TRUE	TRUE	TRUE	FALSE	TRUE		FALSE	FALSE		37.1				FALSE	FALSE	6	6	5	6	6	1	5	5	2	1	1	1	0	2011-05-27						1	1	1	0	0	1
2418	18	TRUE	TRUE	TRUE	FALSE	FALSE	FALSE	TRUE	TRUE	TRUE	TRUE	TRUE	FALSE	TRUE		FALSE	FALSE		37.8				FALSE	FALSE	5	5	5	5	5	1	5	5	1	3	2	2	0	2011-06-03						1	1	1	1	1	1
2419	7	TRUE	TRUE	TRUE	FALSE	FALSE	FALSE	TRUE	TRUE	TRUE	TRUE	TRUE	FALSE	TRUE		FALSE	FALSE		37.4				FALSE	FALSE	5	6	5	4	4	0	5	6	2	1	1	1	0	2011-06-06						1	1	1	1	1	1
2420	14	TRUE	TRUE	TRUE	FALSE	FALSE	FALSE	TRUE	TRUE	TRUE	TRUE	TRUE	FALSE	TRUE		FALSE	FALSE		36.9				FALSE	FALSE	5	5	6	5	5	0	5	6	1	2	1	2	0	2011-06-08						1	1	0	1	1	1
2501	10	TRUE	TRUE	TRUE	FALSE	FALSE	TRUE	TRUE	TRUE	TRUE	TRUE	TRUE	FALSE	TRUE	9.5	FALSE	FALSE	viral	40.1	YES	NO	15	FALSE	FALSE	3	4	8	5	7	2	4.5	5	1	1	1	1	1	2011-03-26	16	1	1	5	1	0	0	0	1	0	0
2502	29	TRUE	TRUE	TRUE	FALSE	FALSE	TRUE	TRUE	TRUE	TRUE	TRUE	TRUE	FALSE	TRUE	13	TRUE	TRUE	scarlet fever	39	YES	NO	15	FALSE	FALSE	4	5	7	7	9	2	4	4	1	4	2	3	1	2011-03-26	24	1	2	11	2	0	1	0	0	0	0
2503	25	TRUE	TRUE	TRUE	FALSE	FALSE	TRUE	TRUE	TRUE	TRUE	TRUE	TRUE	FALSE	TRUE	11.5	FALSE	TRUE	viral	40	YES	NO	15	FALSE	FALSE	5	5	8	5	5	1	5	5	1	4	2	3	1	2011-03-26	12	1	1	17	2	1	1	0	1	1	1
2504	25	TRUE	TRUE	TRUE	FALSE	FALSE	TRUE	TRUE	TRUE	TRUE	TRUE	TRUE	FALSE	TRUE	11.5	FALSE	TRUE	virosis	38.5	YES	NO	15	FALSE	FALSE	0	3	8	5	7.5	2	3	5	1	4	2	3	1	2011-03-27	24	1	2	2	1	0	0	0	1	0	0
2505	6	TRUE	TRUE	TRUE	FALSE	FALSE	TRUE	TRUE	TRUE	TRUE	TRUE	TRUE	FALSE	TRUE	8.35	FALSE	TRUE	virosis	38.7	YES	NO	7.5	FALSE	TRUE	0		9	7	8	5	4	2	1	1	1	1	1	2011-03-27	13	1	1	1	1	0	1	0	0	0	0
2506	7	TRUE	TRUE	TRUE	FALSE	FALSE	TRUE	TRUE	TRUE	TRUE	TRUE	TRUE	FALSE	TRUE	8	FALSE	TRUE	virus	38.8	YES	NO	15	FALSE	TRUE	4		5	6	6	3	4	2	2	1	1	1	1	2011-03-30	36	2	3	2	1	0	1	1	0	0	0
2507	20	TRUE	TRUE	TRUE	FALSE	FALSE	TRUE	TRUE	TRUE	TRUE	TRUE	TRUE	FALSE	TRUE	13	TRUE	FALSE		38.7	NO	YES	7.5	FALSE	FALSE	5	5	6	6	6	1	3	3	2	3	2	2	1	2011-03-30	24	1	2	12	2	1	1	0	0	0	0
2508	20	TRUE	TRUE	TRUE	FALSE	FALSE	TRUE	TRUE	TRUE	TRUE	TRUE	TRUE	FALSE	TRUE	12	TRUE	FALSE		38.2	YES	NO	15	FALSE	FALSE	6	6	8	7	7	2	4	3	1	3	2	2	1	2011-03-30	24	1	2	2	1	1	1	0	0	0	0
2509	10	TRUE	TRUE	TRUE	FALSE	FALSE	TRUE	TRUE	TRUE	TRUE	TRUE	TRUE	FALSE	TRUE	8.5	FALSE	TRUE	virosis	38.2	YES	NO	15	FALSE	FALSE	3	3	7	5	5	1	3	5	1	1	1	1	1	2011-03-31	72	2	3	8	2	0	0	0	1	1	0
2510	14	TRUE	TRUE	TRUE	FALSE	FALSE	TRUE	TRUE	TRUE	TRUE	TRUE	TRUE	FALSE	TRUE	8	FALSE	TRUE	virosis	39.5	NO	YES	7.5	FALSE	FALSE	3	2	7	6	8	0	1	7	2	2	1	2	1	2011-04-01	13	1	1	4	1	0	0	0	0	0	0
2511	29	TRUE	TRUE	TRUE	FALSE	FALSE	FALSE	TRUE	TRUE	TRUE	TRUE	TRUE	FALSE	TRUE		FALSE	FALSE		37.5				FALSE	FALSE	5	5	5	6	5	0	5	5	1	4	2	3	0	2011-03-25						1	1	1	0	1	1
2512	29	TRUE	TRUE	TRUE	FALSE	FALSE	FALSE	TRUE	TRUE	TRUE	TRUE	TRUE	FALSE	TRUE		FALSE	FALSE		37.1				FALSE	FALSE	5	5	7.5	5	5	0	5	5	2	4	2	3	0	2011-03-25						1	1	0	1	1	1
2513	25	TRUE	TRUE	TRUE	FALSE	FALSE	FALSE	TRUE	TRUE	TRUE	TRUE	TRUE	FALSE	TRUE		FALSE	FALSE		37				FALSE	FALSE	5	5	5	5	5	1	5	3	2	4	2	3	0	2011-04-01						1	1	1	1	1	1
2514	14	TRUE	TRUE	TRUE	FALSE	FALSE	FALSE	TRUE	TRUE	TRUE	TRUE	TRUE	FALSE	TRUE		FALSE	FALSE		37				FALSE	FALSE	5	5	5	5	5	0	5	5	1	2	1	2	0	2011-04-01						1	1	1	1	1	1
2515	14	TRUE	TRUE	TRUE	FALSE	FALSE	FALSE	TRUE	TRUE	TRUE	TRUE	TRUE	FALSE	TRUE		FALSE	FALSE		36.5				FALSE	FALSE	5	5	5	5	5	0	5	5	1	2	1	2	0	2011-04-04						1	1	1	1	1	1
2516	12	TRUE	TRUE	TRUE	FALSE	FALSE	FALSE	TRUE	TRUE	TRUE	TRUE	TRUE	FALSE	TRUE		FALSE	FALSE		36.8				FALSE	FALSE	5	5	5	5	5	0	4	5	2	2	1	1	0	2011-05-09						1	1	1	1	1	0
2517	12	TRUE	TRUE	TRUE	FALSE	FALSE	FALSE	TRUE	TRUE	TRUE	TRUE	TRUE	FALSE	TRUE		FALSE	FALSE		36.7				FALSE	FALSE	5	7.5	5	5	5	3	5	2.5	2	2	1	1	0	2011-05-11						1	1	1	1	1	1
2518	7	TRUE	TRUE	TRUE	FALSE	FALSE	FALSE	TRUE	TRUE	TRUE	TRUE	TRUE	FALSE	TRUE		FALSE	FALSE		37.4				FALSE	FALSE	6	5	5	5	5	4	5	5	1	1	1	1	0	2011-05-12						1	1	1	1	1	1
2519	17	TRUE	TRUE	TRUE	FALSE	FALSE	FALSE	TRUE	TRUE	TRUE	TRUE	TRUE	FALSE	TRUE		FALSE	FALSE		37.4				FALSE	TRUE	5		5	5	5	2	5	5	1	2	1	2	0	2011-05-12						1	1	1	1	1	1
2520	36	TRUE	TRUE	TRUE	FALSE	FALSE	FALSE	TRUE	TRUE	TRUE	TRUE	TRUE	FALSE	TRUE		FALSE	FALSE		36.8				FALSE	FALSE	5	5	5	5	5	0	5	5	1	5	2	3	0	2011-06-18						1	1	1	1	1	1
2521	13	TRUE	TRUE	TRUE	FALSE	FALSE	FALSE	TRUE	TRUE	TRUE	TRUE	TRUE	FALSE	TRUE		FALSE	FALSE		37				FALSE	FALSE	5	5	5	5	5	0	5	2.5	1	2	1	2	0	2011-09-28						1	1	1	1	1	1
2522	36	TRUE	TRUE	TRUE	FALSE	FALSE	FALSE	TRUE	TRUE	TRUE	TRUE	TRUE	FALSE	TRUE		FALSE	FALSE		36.7				FALSE	FALSE	5	5	7	5	5	1	5	5		5	2	3	0	2011-10-12						1	1	0	1	1	1
2524	36	TRUE	TRUE	TRUE	FALSE	FALSE	FALSE	TRUE	TRUE	TRUE	TRUE	TRUE	FALSE	TRUE		FALSE	FALSE		36.7				FALSE	FALSE	5	5	7	5	5	1	5	5	1	5	2	3	0	2011-10-12						1	1	0	1	1	1
2525	24	TRUE	TRUE	TRUE	FALSE	FALSE	FALSE	TRUE	TRUE	TRUE	TRUE	TRUE	FALSE	TRUE		FALSE	FALSE		37				FALSE	FALSE	5	5	5	5	5	0	5	5	2	4	2	2	0	2011-10-22						1	1	1	1	1	1
2526	24	TRUE	TRUE	TRUE	FALSE	FALSE	FALSE	TRUE	TRUE	TRUE	TRUE	TRUE	FALSE	TRUE		FALSE	FALSE		36.4				FALSE	FALSE	5	2.5	7.5	5	5	1	5	5	2	4	2	2	0	2011-10-22						1	0	0	1	1	1
2601	12	TRUE	TRUE	TRUE	FALSE	FALSE	TRUE	TRUE	TRUE	TRUE	TRUE	TRUE	FALSE	TRUE	7.95	TRUE	FALSE		38.2	YES	NO	12.6	FALSE	FALSE	.5	5	7.5	10	10	2	3.5	3.5	2	2	1	1	1	2011-05-31	23	1	2	1	1	0	1	0	0	0	0
2801	15	TRUE	TRUE	TRUE	FALSE	FALSE	TRUE	TRUE	TRUE	TRUE	TRUE	TRUE	FALSE	TRUE	9.75	FALSE	TRUE	pneumopathy	40.5	NO	YES	7.7	FALSE	FALSE	2	5	8	7	9	3	3	9	2	2	1	2	1	2011-03-22	48	2	3	13	2	0	1	0	0	0	0
2802	34	TRUE	TRUE	TRUE	FALSE	FALSE	TRUE	TRUE	TRUE	TRUE	TRUE	TRUE	FALSE	TRUE	11.8	TRUE	FALSE		38.7	YES	NO	12.7	FALSE	FALSE	1	5	10	8	8	3	2	3	2	5	2	3	1	2011-03-31	24	1	2	7	2	0	1	0	0	0	0
2803	8	TRUE	TRUE	TRUE	FALSE	FALSE	TRUE	TRUE	TRUE	TRUE	TRUE	TRUE	FALSE	TRUE	7.65	TRUE	TRUE	diarrhea	38.1	YES	NO	14.7	FALSE	FALSE	5	5	5	2.5	2.5	2	5	5	2	1	1	1	1	2011-04-07	22	1	2	8.5	2	1	1	1	1	1	1
2804	30	TRUE	TRUE	TRUE	FALSE	FALSE	TRUE	TRUE	TRUE	TRUE	TRUE	TRUE	FALSE	TRUE	10.55	FALSE	TRUE	diarrhea with fever	38.6	YES	NO	14.9	FALSE	FALSE	5	5	7.5	2.5	2.5	1	2.5	5	1	5	2	3	1	2011-04-15	24	1	2	4.5	1	1	1	0	1	1	0
2805	35	TRUE	TRUE	TRUE	FALSE	FALSE	TRUE	TRUE	TRUE	TRUE	TRUE	TRUE	FALSE	TRUE	13.2	TRUE	FALSE		39.5	YES	NO	12.5	FALSE	FALSE	5	5	6	5	5	1	4	6	1	5	2	3	1	2011-04-11	24	1	2	10	2	1	1	0	1	1	0
2806	14	TRUE	TRUE	TRUE	FALSE	FALSE	TRUE	TRUE	TRUE	TRUE	TRUE	TRUE	FALSE	TRUE	11	TRUE	FALSE		38.5	NO	YES	7.5	FALSE	FALSE	3	2	10	8	8	3	4	8	1	2	1	2	1	2011-04-29	72	2	3	4	1	0	0	0	0	0	0
2807	24	TRUE	TRUE	TRUE	FALSE	FALSE	TRUE	TRUE	TRUE	TRUE	TRUE	TRUE	FALSE	TRUE	12.25	TRUE	FALSE		38.6				FALSE	FALSE	2	5	7	5	7	2	2	4	2	4	2	2	1	2011-05-02	48	2	3	3	1	0	1	0	1	0	0
2808	31	TRUE	TRUE	TRUE	FALSE	FALSE	TRUE	TRUE	TRUE	TRUE	TRUE	TRUE	FALSE	TRUE	15	TRUE	FALSE		38.8	YES	NO	15	FALSE	FALSE	3	4	7	6	6	1	4	7	2	5	2	3	1	2011-05-03	36	2	3	1	1	0	0	0	0	0	0
2809	11	TRUE	TRUE	TRUE	FALSE	FALSE	TRUE	TRUE	TRUE	TRUE	TRUE	TRUE	FALSE	TRUE	7.9	TRUE	FALSE		38.2	YES	NO	15.2	FALSE	FALSE	5	5	2.5	7.5	7.5	4	5	2.5	1	1	1	1	1	2011-05-19	15	1	1	5	1	1	1	1	0	0	1
2810	8	TRUE	TRUE	TRUE	FALSE	FALSE	TRUE	TRUE	TRUE	TRUE	TRUE	TRUE	FALSE	TRUE	8.7	TRUE	FALSE		39.5	YES	NO	17.2	FALSE	FALSE	4	5	5	7	7	2	5	5	1	1	1	1	1	2011-05-19	20	1	1	11	2	0	1	1	0	0	1
2811	27	TRUE	TRUE	TRUE	FALSE	FALSE	FALSE	TRUE	TRUE	TRUE	TRUE	TRUE	FALSE	TRUE		FALSE	FALSE		36.7				FALSE	FALSE	5	5	5	5	2.5	0	6	7.5	2	4	2	3	0	2011-03-24						1	1	1	1	1	1
2812	22	TRUE	TRUE	TRUE	FALSE	FALSE	FALSE	TRUE	TRUE	TRUE	TRUE	TRUE	FALSE	TRUE		FALSE	FALSE		37.3				FALSE	FALSE	5	7.5	5	5	5	2	5	5	1	3	2	2	0	2011-04-04						1	1	1	1	1	1
2813	18	TRUE	TRUE	TRUE	FALSE	FALSE	FALSE	TRUE	TRUE	TRUE	TRUE	TRUE	FALSE	TRUE		FALSE	FALSE		37.5				FALSE	FALSE	2.5	5	7.5	5	8.5	4	1	4	1	3	2	2	0	2011-04-14						0	1	0	1	0	0
2814	33	TRUE	TRUE	TRUE	FALSE	FALSE	FALSE	TRUE	TRUE	TRUE	TRUE	TRUE	FALSE	TRUE		FALSE	FALSE		37.5				FALSE	FALSE	5	5	5	5	3	0	7.5	5	1	5	2	3	0	2011-05-05						1	1	1	1	1	1
2815	11	TRUE	TRUE	TRUE	FALSE	FALSE	FALSE	TRUE	TRUE	TRUE	TRUE	TRUE	FALSE	TRUE		FALSE	FALSE		37.7				FALSE	FALSE	5	5	5	5	5	0	5	5	2	1	1	1	0	2011-05-27						1	1	1	1	1	1
2901	17	TRUE	TRUE	TRUE	FALSE	FALSE	TRUE	TRUE	TRUE	TRUE	TRUE	TRUE	FALSE	TRUE	10.35	TRUE	FALSE		38.8	YES	NO	14.5	FALSE	FALSE	2.5		5	2.5	5	2	10	3	2	2	1	2	1	2011-03-14	15	1	1	3	1	0	1	1	1	1	1
2902	30	TRUE	TRUE	TRUE	FALSE	FALSE	TRUE	TRUE	TRUE	TRUE	TRUE	TRUE	FALSE	TRUE	11.8	TRUE	FALSE	flu-like symptoms	38.2	NO	YES	7.5	FALSE	FALSE	5	5	7.5	2.5	5	1	2.5	7	2	5	2	3	1	2011-03-16	72	2	3	1.3	1	1	1	0	1	1	0
2903	20	TRUE	TRUE	TRUE	FALSE	FALSE	TRUE	TRUE	TRUE	TRUE	TRUE	TRUE	FALSE	TRUE	11.7	TRUE	TRUE	influenza	38	YES	NO	15	FALSE	FALSE	5	5	8	7.5	7.5	2	2.5	2.5	2	3	2	2	1	2011-03-19	72	2	3	2	1	1	1	0	0	0	0
2904	25	TRUE	TRUE	TRUE	FALSE	FALSE	TRUE	TRUE	TRUE	TRUE	TRUE	TRUE	FALSE	TRUE	13.35	TRUE	FALSE		38.2	NO	YES	7.5	FALSE	FALSE	5	4	8	8	6	2	1	7.5	1	4	2	3	1	2011-03-22	24	1	2	2.3	1	1	0	0	0	0	0
2905	15	TRUE	TRUE	TRUE	FALSE	FALSE	TRUE	TRUE	TRUE	TRUE	TRUE	TRUE	FALSE	TRUE	8.8	TRUE	FALSE		38.2	YES	NO	15	FALSE	FALSE	5	4	7.5	5	5	2	4	4	2	2	1	2	1	2011-05-27	72	2	3	15	2	1	0	0	1	1	0
2906	17	TRUE	TRUE	TRUE	FALSE	FALSE	TRUE	TRUE	TRUE	TRUE	TRUE	TRUE	FALSE	TRUE	10.08	TRUE	FALSE		38	YES	NO	14.9	FALSE	FALSE	5	5	5	5	5	2	2.5	10	2	2	1	2	1	2011-05-28	90	2	3	16	2	1	1	1	1	1	0
2907	16	TRUE	TRUE	TRUE	FALSE	FALSE	TRUE	TRUE	TRUE	TRUE	TRUE	TRUE	FALSE	TRUE	9.5	TRUE	FALSE		38.2	YES	NO	15.8	FALSE	FALSE	5	5	5	5	5	0	5	5	1	2	1	2	1	2011-06-11	36	2	3	18	2	1	1	1	1	1	1
2908	32	TRUE	TRUE	TRUE	FALSE	FALSE	TRUE	TRUE	TRUE	TRUE	TRUE	TRUE	FALSE	TRUE	14	TRUE	FALSE		38.2	YES	NO	15	FALSE	FALSE	5	5	7.5	5	5	0	5	5	1	5	2	3	1	2011-06-18	16	1	1	12	2	1	1	0	1	1	1
2909	24	TRUE	TRUE	TRUE	FALSE	FALSE	TRUE	TRUE	TRUE	TRUE	TRUE	TRUE	FALSE	TRUE	11	TRUE	FALSE		38	YES	NO	15	FALSE	FALSE	0	0	5	0	0	2	2.5	10	1	4	2	2	1	2011-06-20	48	2	3	4	1	0	0	1	1	1	0
2910	18	TRUE	TRUE	TRUE	FALSE	FALSE	TRUE	TRUE	TRUE	TRUE	TRUE	TRUE	FALSE	TRUE	9.2	TRUE	FALSE		38.2	YES	NO	14.7	FALSE	FALSE	2.5	2.5	7.5	7.5	10	2	5	2.5	2	3	2	2	1	2011-06-25	72	2	3	4	1	0	0	0	0	0	1
2911	17	TRUE	TRUE	TRUE	FALSE	FALSE	FALSE	TRUE	TRUE	TRUE	TRUE	TRUE	FALSE	TRUE		FALSE	FALSE		37.2				FALSE	FALSE	5	5	5	4	5	1	5	7.5	1	2	1	2	0	2011-04-20						1	1	1	1	1	1
2912	15	TRUE	TRUE	TRUE	FALSE	FALSE	FALSE	TRUE	TRUE	TRUE	TRUE	TRUE	FALSE	TRUE		FALSE	FALSE		37.2				FALSE	FALSE	7.5	5	7.5	5	6	0	5	2.5	1	2	1	2	0	2011-05-05						1	1	0	1	0	1
2913	19	TRUE	TRUE	TRUE	FALSE	FALSE	FALSE	TRUE	TRUE	TRUE	TRUE	TRUE	FALSE	TRUE		FALSE	FALSE		37				FALSE	FALSE	5	5	7.5	7.5	7.5	4	5	5	1	3	2	2	0	2011-05-27						1	1	0	0	0	1
2914	9	TRUE	TRUE	TRUE	FALSE	FALSE	FALSE	TRUE	TRUE	TRUE	TRUE	TRUE	FALSE	TRUE		FALSE	FALSE		37				FALSE	FALSE	5	5	7.5	5	5	4	5	2.5	1	1	1	1	0	2011-07-09						1	1	0	1	1	1
2915	9	TRUE	TRUE	TRUE	FALSE	FALSE	FALSE	TRUE	TRUE	TRUE	TRUE	TRUE	FALSE	TRUE		FALSE	FALSE		37				FALSE	FALSE	5	5	7.5	5	5	0	5	5	2	1	1	1	0	2011-07-09						1	1	0	1	1	1
2916	24	TRUE	TRUE	TRUE	FALSE	FALSE	FALSE	TRUE	TRUE	TRUE	TRUE	TRUE	FALSE	TRUE		FALSE	FALSE		37.3				FALSE	FALSE	5	5	5	0	0	0	5	5	1	4	2	2	0	2011-07-09						1	1	1	1	1	1
2917	15	TRUE	TRUE	TRUE	FALSE	FALSE	FALSE	TRUE	TRUE	TRUE	TRUE	TRUE	FALSE	TRUE		FALSE	FALSE		37.7				FALSE	FALSE	5	5	5	5	5	0	5	5	2	2	1	2	0	2011-07-20						1	1	1	1	1	1
2918	21	TRUE	TRUE	TRUE	FALSE	FALSE	FALSE	TRUE	TRUE	TRUE	TRUE	TRUE	FALSE	TRUE		FALSE	FALSE		37				FALSE	FALSE	5	5	5	7.5	5	1	5	5	1	3	2	2	0	2011-07-20						1	1	1	0	1	1
2919	9	TRUE	TRUE	TRUE	FALSE	FALSE	FALSE	TRUE	TRUE	TRUE	TRUE	TRUE	FALSE	TRUE		FALSE	FALSE		37.2				FALSE	FALSE	5	5	7.5	5	5	0	5	5	1	1	1	1	0	2011-07-20						1	1	0	1	1	1
2920	25	TRUE	TRUE	TRUE	FALSE	FALSE	FALSE	TRUE	TRUE	TRUE	TRUE	TRUE	FALSE	TRUE		FALSE	FALSE		37.2				FALSE	FALSE	7.5	7.5	5	5	5	0	5	2.5	2	4	2	3	0	2011-07-22						1	1	1	1	1	1
2921	11	TRUE	TRUE	TRUE	FALSE	FALSE	FALSE	TRUE	TRUE	TRUE	TRUE	TRUE	FALSE	TRUE		FALSE	FALSE		37				FALSE	FALSE	5	5	5	6	5	0	5	5	1	1	1	1	0	2011-11-03						1	1	1	0	1	1
2926	12	TRUE	TRUE	TRUE	FALSE	FALSE	TRUE	TRUE	TRUE	TRUE	TRUE	TRUE	FALSE	TRUE	11	FALSE	TRUE	virosis	39.5	YES	NO	15	FALSE	FALSE	2.5	5	7.5	7.5	7.5	1	5	2.5	1	2	1	1	1	2011-10-20	80	2	3	5	1	0	1	0	0	0	1
2927	13	TRUE	TRUE	TRUE	FALSE	FALSE	TRUE	TRUE	TRUE	TRUE	TRUE	TRUE	FALSE	TRUE	10	TRUE	TRUE	gastroenteritis	38.4	YES	NO	15	FALSE	FALSE	3	2.5	7.5	5	6	1	2.5	2.5	2	2	1	2	1	2011-11-14	22	1	2	6	2	0	0	0	1	0	0
2928	15	TRUE	TRUE	TRUE	FALSE	FALSE	TRUE	TRUE	TRUE	TRUE	TRUE	TRUE	FALSE	TRUE	10	TRUE	FALSE		39.5	YES	NO	15	FALSE	FALSE	2.5	5	5	5	7.5	2	5	5	2	2	1	2	1	2011-11-14	20	1	1	39.5	2	0	1	1	1	0	1
2929	18	TRUE	TRUE	TRUE	FALSE	FALSE	TRUE	TRUE	TRUE	TRUE	TRUE	TRUE	FALSE	TRUE	11.3	TRUE	FALSE		38.5				FALSE	FALSE	2.5	5	10	7.5	7.5	1	1.5	5	2	3	2	2	1	2011-11-07	48	2	3	3	1	0	1	0	0	0	0
2930	14	TRUE	TRUE	TRUE	FALSE	FALSE	TRUE	TRUE	TRUE	TRUE	TRUE	TRUE	FALSE	TRUE	10.2	TRUE	FALSE		38.2	YES	NO	15	FALSE	FALSE	5	5	9	5	7.5	2	1.5	5	1	2	1	2	1	2011-11-16	36	2	3	2	1	1	1	0	1	0	0
2931	13	TRUE	TRUE	TRUE	FALSE	FALSE	TRUE	TRUE	TRUE	TRUE	TRUE	TRUE	FALSE	TRUE	10.6	TRUE	FALSE		38.5	YES	NO	15.6	FALSE	FALSE	5	5	5	5	6	2	1	4	1	2	1	2	1	2011-11-19	72	2	3	14	2	1	1	1	1	0	0
2933	27	TRUE	TRUE	TRUE	FALSE	FALSE	TRUE	TRUE	TRUE	TRUE	TRUE	TRUE	FALSE	TRUE	12.85	TRUE	FALSE		38.5	NO	NO		FALSE	FALSE	0	5	10	5	10	1	2.5	1	2	4	2	3	1	2011-11-24	15	1	1			0	1	0	1	0	0
2934	7	TRUE	TRUE	TRUE	FALSE	FALSE	TRUE	TRUE	TRUE	TRUE	TRUE	TRUE	FALSE	TRUE	7.55	TRUE	FALSE		38.5	YES	NO	15.9	FALSE	FALSE	1	5	10	6	7	1	4	10	1	1	1	1	1	2011-11-28	36	2	3	5	1	0	1	0	0	0	0
2935	18	TRUE	TRUE	TRUE	FALSE	FALSE	TRUE	TRUE	TRUE	TRUE	TRUE	TRUE	FALSE	TRUE	11.8	TRUE	FALSE		38.5	YES	NO	15	FALSE	FALSE	2.5	5	8	5	5	2	2.5	7.5	1	3	2	2	1	2011-11-30	24	1	2	3	1	0	1	0	1	1	0
3013	7	TRUE	TRUE	TRUE	FALSE	FALSE	FALSE	TRUE	TRUE	TRUE	TRUE	TRUE	FALSE	TRUE		FALSE	FALSE		37.2				FALSE	FALSE	5	5	5	5	5	1	5	5	2	1	1	1	0	2011-06-22						1	1	1	1	1	1
3014	22	TRUE	TRUE	TRUE	FALSE	FALSE	FALSE	TRUE	TRUE	TRUE	TRUE	TRUE	FALSE	TRUE		FALSE	FALSE		37.6				FALSE	FALSE	5	5	7.5	5	5	1	5	5	1	3	2	2	0	2011-06-29						1	1	0	1	1	1
3015	10	TRUE	TRUE	TRUE	FALSE	FALSE	FALSE	TRUE	TRUE	TRUE	TRUE	TRUE	FALSE	TRUE		FALSE	FALSE		37.2				FALSE	FALSE	5	5	5	5	2.5	1	5	2.5	2	1	1	1	0	2011-07-04						1	1	1	1	1	1
3016	22	TRUE	TRUE	TRUE	FALSE	FALSE	FALSE	TRUE	TRUE	TRUE	TRUE	TRUE	FALSE	TRUE		FALSE	FALSE		37.1				FALSE	FALSE	5	5	5	5	5	1	5	5	1	3	2	2	0	2011-07-06						1	1	1	1	1	1
3017	8	TRUE	TRUE	TRUE	FALSE	FALSE	FALSE	TRUE	TRUE	TRUE	TRUE	TRUE	FALSE	TRUE		FALSE	FALSE		37.6				FALSE	TRUE	5		5	5	5	0	5	6	2	1	1	1	0	2011-07-12						1	1	1	1	1	1
3018	12	TRUE	TRUE	TRUE	FALSE	FALSE	FALSE	TRUE	TRUE	TRUE	TRUE	TRUE	FALSE	TRUE		FALSE	FALSE		36.7				FALSE	FALSE	5	5	5	5	5	2	5	5	2	2	1	1	0	2011-07-20						1	1	1	1	1	1
3019	33	TRUE	TRUE	TRUE	FALSE	FALSE	FALSE	TRUE	TRUE	TRUE	TRUE	TRUE	FALSE	TRUE		FALSE	FALSE		37.7				FALSE	FALSE	5	5	7.5	6	6	0	5	5	2	5	2	3	0	2011-07-20						1	1	0	0	0	1
3020	27	TRUE	TRUE	TRUE	FALSE	FALSE	FALSE	TRUE	TRUE	TRUE	TRUE	TRUE	FALSE	TRUE		FALSE	FALSE		36.3				FALSE	FALSE	5	5	5	5	5	0	5	5	2	4	2	3	0	2011-07-21						1	1	1	1	1	1
3101	7	TRUE	TRUE	TRUE	FALSE	FALSE	TRUE	TRUE	TRUE	TRUE	TRUE	TRUE	FALSE	TRUE	7	FALSE	TRUE	isolated fever	39.2	YES	NO	15	FALSE	FALSE	2.5	2.5	9.5	5	9.5	5	5	9	2	1	1	1	1	2011-11-03	2	1	1	2	1	0	0	0	1	0	1
[truncated: 23 more columns]
